# Supplementary material for: Metastases and treatment-resistant lineages in patient-derived cancer cells of colorectal cancer
Source: Commun Biol. 2023 Nov 24;6:1191. doi: 10.1038/s42003-023-05562-y (PMC10667365; doi:10.1038/s42003-023-05562-y)
Supplement: Supplementary file 3 — Supplementary Data 1 [file 42003_2023_5562_MOESM3_ESM.xlsx]

## Sheet: Sheet1
	Top 100 gene sets significantly enriched in poor-response 2DOs than good-response 2DOs.
	NAME	GS<br> follow link to MSigDB	Classification	ES	NES	NOM p-val<0.05 0は0.000の表記	FDR q-val<0.25	LEADING EDGE
	WANG_METASTASIS_OF_BREAST_CANCER_ESR1_UP	WANG_METASTASIS_OF_BREAST_CANCER_ESR1_UP	Invasion/metastasis related	0.8269	1.85601	0	0	tags=45%, list=6%, signal=48%
	KANG_DOXORUBICIN_RESISTANCE_UP	KANG_DOXORUBICIN_RESISTANCE_UP	Treatment resistance	0.798081	1.71638	0	0	tags=57%, list=9%, signal=63%
	KEGG_PROPANOATE_METABOLISM	KEGG_PROPANOATE_METABOLISM	Fatty acid metabolism	0.763794	1.73151	0	0	tags=42%, list=9%, signal=46%
	REACTOME_KINESINS	REACTOME_KINESINS	Mitosis related	0.751739	1.74612	0	0	tags=56%, list=12%, signal=63%
	REACTOME_CITRIC_ACID_CYCLE_TCA_CYCLE_	REACTOME_CITRIC_ACID_CYCLE_TCA_CYCLE_	TCA cycle	0.718561	1.78018	0	0	tags=59%, list=16%, signal=70%
	ELVIDGE_HYPOXIA_BY_DMOG_DN	ELVIDGE_HYPOXIA_BY_DMOG_DN	Hypoxia related	0.756287	1.65614	0	0.00565036	tags=54%, list=12%, signal=62%
	BLANCO_MELO_BRONCHIAL_EPITHELIAL_CELLS_INFLUENZA_A_DEL_NS1_INFECTION_DN	BLANCO_MELO_BRONCHIAL_EPITHELIAL_CELLS_INFLUENZA_A_DEL_NS1_INFECTION_DN	Others	0.710348	1.65856	0	0.00588579	tags=59%, list=15%, signal=69%
	LY_AGING_MIDDLE_DN	LY_AGING_MIDDLE_DN	Chromosome dysplasia	0.814192	1.66571	0	0.00672662	tags=56%, list=5%, signal=59%
	LI_WILMS_TUMOR_ANAPLASTIC_UP	LI_WILMS_TUMOR_ANAPLASTIC_UP	Treatment resistance	0.838781	1.63492	0	0.00784772	tags=59%, list=10%, signal=65%
	GRAHAM_NORMAL_QUIESCENT_VS_NORMAL_DIVIDING_DN	GRAHAM_NORMAL_QUIESCENT_VS_NORMAL_DIVIDING_DN	Stem cells related	0.74582	1.63706	0	0.00807195	tags=45%, list=9%, signal=49%
	SOTIRIOU_BREAST_CANCER_GRADE_1_VS_3_UP	SOTIRIOU_BREAST_CANCER_GRADE_1_VS_3_UP	Invasion/metastasis related	0.743803	1.67705	0	0.00830935	tags=58%, list=14%, signal=67%
	REACTOME_MICRORNA_MIRNA_BIOGENESIS	REACTOME_MICRORNA_MIRNA_BIOGENESIS	Transcription and nuclear factors	0.72675	1.64446	0	0.00911349	tags=60%, list=18%, signal=73%
	MOOTHA_TCA	MOOTHA_TCA	TCA cycle	0.728122	1.6808	0	0.00941727	tags=56%, list=16%, signal=67%
	WHITEFORD_PEDIATRIC_CANCER_MARKERS	WHITEFORD_PEDIATRIC_CANCER_MARKERS	Invasion/metastasis related	0.70972	1.62976	0	0.00975374	tags=59%, list=14%, signal=69%
	SUMI_HNF4A_TARGETS	SUMI_HNF4A_TARGETS	Transcription and nuclear factors	0.733201	1.68242	0	0.0100899	tags=40%, list=8%, signal=44%
	CROONQUIST_IL6_DEPRIVATION_DN	CROONQUIST_IL6_DEPRIVATION_DN	Cytokines and Inflammation	0.716477	1.64783	0	0.0100899	tags=47%, list=10%, signal=52%
	ZHOU_CELL_CYCLE_GENES_IN_IR_RESPONSE_6HR	ZHOU_CELL_CYCLE_GENES_IN_IR_RESPONSE_6HR	Cell cycle	0.731761	1.68311	0	0.0117716	tags=61%, list=13%, signal=70%
	DUTERTRE_ESTRADIOL_RESPONSE_24HR_UP	DUTERTRE_ESTRADIOL_RESPONSE_24HR_UP	Invasion/metastasis related	0.708418	1.68379	0	0.0128417	tags=56%, list=15%, signal=66%
	RODRIGUES_NTN1_TARGETS_UP	RODRIGUES_NTN1_TARGETS_UP	Invasion/metastasis related	0.751838	1.56934	0	0.0130333	tags=65%, list=13%, signal=75%
	MORI_IMMATURE_B_LYMPHOCYTE_DN	MORI_IMMATURE_B_LYMPHOCYTE_DN	Treatment resistance	0.73074	1.57058	0	0.013294	tags=45%, list=9%, signal=49%
	KAUFFMANN_MELANOMA_RELAPSE_UP	KAUFFMANN_MELANOMA_RELAPSE_UP	Treatment resistance	0.72191	1.57103	0	0.0134283	tags=70%, list=19%, signal=87%
	BLANCO_MELO_COVID19_SARS_COV_2_INFECTION_CALU3_CELLS_DN	BLANCO_MELO_COVID19_SARS_COV_2_INFECTION_CALU3_CELLS_DN	Others	0.759617	1.68489	0	0.0141259	tags=54%, list=6%, signal=58%
	HOFFMANN_LARGE_TO_SMALL_PRE_BII_LYMPHOCYTE_UP	HOFFMANN_LARGE_TO_SMALL_PRE_BII_LYMPHOCYTE_UP	Invasion/metastasis related	0.726157	1.57662	0	0.0141426	tags=54%, list=13%, signal=62%
	ELVIDGE_HIF1A_AND_HIF2A_TARGETS_UP	ELVIDGE_HIF1A_AND_HIF2A_TARGETS_UP	Hypoxia related	0.73461	1.62576	0	0.0141894	tags=59%, list=16%, signal=70%
	REACTOME_GLYOXYLATE_METABOLISM_AND_GLYCINE_DEGRADATION	REACTOME_GLYOXYLATE_METABOLISM_AND_GLYCINE_DEGRADATION	Amino acid metabolism	0.726805	1.57663	0	0.0142946	tags=42%, list=8%, signal=46%
	WP_CHOLESTEROL_BIOSYNTHESIS_PATHWAY	WP_CHOLESTEROL_BIOSYNTHESIS_PATHWAY	Fatty acid metabolism	0.735237	1.57991	0	0.0147711	tags=60%, list=16%, signal=72%
	BIOCARTA_ATRBRCA_PATHWAY	BIOCARTA_ATRBRCA_PATHWAY	Genomic alteration	0.726324	1.61654	0	0.0148675	tags=59%, list=11%, signal=66%
	HEIDENBLAD_AMPLICON_8Q24_UP	HEIDENBLAD_AMPLICON_8Q24_UP	Treatment resistance	0.730897	1.62597	0	0.0148989	tags=66%, list=16%, signal=79%
	NADERI_BREAST_CANCER_PROGNOSIS_UP	NADERI_BREAST_CANCER_PROGNOSIS_UP	Invasion/metastasis related	0.717404	1.56406	0	0.014925	tags=55%, list=14%, signal=63%
	WP_TCA_CYCLE_AND_DEFICIENCY_OF_PYRUVATE_DEHYDROGENASE_COMPLEX_PDHC	WP_TCA_CYCLE_AND_DEFICIENCY_OF_PYRUVATE_DEHYDROGENASE_COMPLEX_PDHC	TCA cycle	0.731049	1.58055	0	0.0149371	tags=56%, list=13%, signal=65%
	REACTOME_COPI_DEPENDENT_GOLGI_TO_ER_RETROGRADE_TRAFFIC	REACTOME_COPI_DEPENDENT_GOLGI_TO_ER_RETROGRADE_TRAFFIC	Others	0.704782	1.6168	0	0.0151838	tags=48%, list=12%, signal=55%
	SCIAN_CELL_CYCLE_TARGETS_OF_TP53_AND_TP73_DN	SCIAN_CELL_CYCLE_TARGETS_OF_TP53_AND_TP73_DN	Cell cycle	0.742097	1.56204	0	0.0155702	tags=45%, list=7%, signal=49%
	CHEN_ETV5_TARGETS_TESTIS	CHEN_ETV5_TARGETS_TESTIS	Stem cells related	0.791701	1.5935	0	0.0156879	tags=54%, list=14%, signal=63%
	REICHERT_MITOSIS_LIN9_TARGETS	REICHERT_MITOSIS_LIN9_TARGETS	Chromosome dysplasia	0.836012	1.55823	0	0.0157845	tags=67%, list=11%, signal=75%
	REACTOME_POLO_LIKE_KINASE_MEDIATED_EVENTS	REACTOME_POLO_LIKE_KINASE_MEDIATED_EVENTS	Mitosis related	0.764664	1.59382	0	0.015912	tags=63%, list=18%, signal=76%
	KEGG_CITRATE_CYCLE_TCA_CYCLE	KEGG_CITRATE_CYCLE_TCA_CYCLE	TCA cycle	0.713135	1.59867	0	0.0162097	tags=55%, list=16%, signal=65%
	MORI_LARGE_PRE_BII_LYMPHOCYTE_UP	MORI_LARGE_PRE_BII_LYMPHOCYTE_UP	Invasion/metastasis related	0.746708	1.59561	0	0.0168764	tags=55%, list=13%, signal=62%
	BIOCARTA_MCM_PATHWAY	BIOCARTA_MCM_PATHWAY	Cell cycle	0.771339	1.59608	0	0.017136	tags=72%, list=19%, signal=89%
	REACTOME_G1_S_SPECIFIC_TRANSCRIPTION	REACTOME_G1_S_SPECIFIC_TRANSCRIPTION	Cell cycle	0.764891	1.55237	0	0.0172814	tags=72%, list=18%, signal=89%
	ROSTY_CERVICAL_CANCER_PROLIFERATION_CLUSTER	ROSTY_CERVICAL_CANCER_PROLIFERATION_CLUSTER	Invasion/metastasis related	0.76801	1.5962	0	0.01768	tags=64%, list=14%, signal=74%
	KEGG_RNA_POLYMERASE	KEGG_RNA_POLYMERASE	Transcription and nuclear factors	0.718953	1.54839	0	0.0188001	tags=59%, list=17%, signal=71%
	PETROVA_PROX1_TARGETS_UP	PETROVA_PROX1_TARGETS_UP	Invasion/metastasis related	0.812953	1.54565	0	0.0196995	tags=60%, list=12%, signal=68%
	WHITFIELD_CELL_CYCLE_LITERATURE	WHITFIELD_CELL_CYCLE_LITERATURE	Cell cycle	0.777746	1.53269	0	0.0209054	tags=52%, list=9%, signal=57%
	KEGG_MISMATCH_REPAIR	KEGG_MISMATCH_REPAIR	DNA repair	0.709547	1.54339	0	0.0212183	tags=39%, list=8%, signal=42%
	KEGG_VALINE_LEUCINE_AND_ISOLEUCINE_DEGRADATION	KEGG_VALINE_LEUCINE_AND_ISOLEUCINE_DEGRADATION	Genomic alteration	0.730476	1.53628	0	0.0214987	tags=68%, list=16%, signal=81%
	WENG_POR_TARGETS_GLOBAL_UP	WENG_POR_TARGETS_GLOBAL_UP	Fatty acid metabolism	0.764079	1.5351	0	0.0216993	tags=47%, list=8%, signal=51%
	NIKOLSKY_BREAST_CANCER_19Q13.1_AMPLICON	NIKOLSKY_BREAST_CANCER_19Q13.1_AMPLICON	Genomic alteration	0.711506	1.53611	0	0.0221193	tags=55%, list=16%, signal=65%
	REACTOME_TRANSCRIPTION_OF_E2F_TARGETS_UNDER_NEGATIVE_CONTROL_BY_P107_RBL1_AND_P130_RBL2_IN_COMPLEX_WITH_HDAC1	REACTOME_TRANSCRIPTION_OF_E2F_TARGETS_UNDER_NEGATIVE_CONTROL_BY_P107_RBL1_AND_P130_RBL2_IN_COMPLEX_WITH_HDAC1	Cell cycle	0.752118	1.5243	0	0.0233473	tags=75%, list=18%, signal=91%
	FINETTI_BREAST_CANCER_KINOME_RED	FINETTI_BREAST_CANCER_KINOME_RED	Mitosis related	0.736721	1.5172	0	0.0241856	tags=69%, list=19%, signal=85%
	ISHIDA_E2F_TARGETS	ISHIDA_E2F_TARGETS	Stem cells related	0.722998	1.50733	0	0.0256455	tags=54%, list=13%, signal=62%
	RHODES_UNDIFFERENTIATED_CANCER	RHODES_UNDIFFERENTIATED_CANCER	Invasion/metastasis related	0.709003	1.506	0	0.0259587	tags=41%, list=9%, signal=44%
	DEMAGALHAES_AGING_DN	DEMAGALHAES_AGING_DN	Transcription and nuclear factors	0.764286	1.5001	0	0.0267748	tags=63%, list=9%, signal=69%
	BIOCARTA_PML_PATHWAY	BIOCARTA_PML_PATHWAY	Transcription and nuclear factors	0.76347	1.48988	0	0.0268815	tags=29%, list=9%, signal=32%
	MOLENAAR_TARGETS_OF_CCND1_AND_CDK4_DN	MOLENAAR_TARGETS_OF_CCND1_AND_CDK4_DN	Cell cycle	0.735504	1.49281	0	0.0270639	tags=52%, list=12%, signal=59%
	REACTOME_DEPOLYMERISATION_OF_THE_NUCLEAR_LAMINA	REACTOME_DEPOLYMERISATION_OF_THE_NUCLEAR_LAMINA	Mitosis related	0.808821	1.4918	0	0.0271027	tags=47%, list=12%, signal=53%
	KEGG_SELENOAMINO_ACID_METABOLISM	KEGG_SELENOAMINO_ACID_METABOLISM	Others	0.707221	1.48041	0	0.0278952	tags=46%, list=12%, signal=52%
	FLORIO_NEOCORTEX_BASAL_RADIAL_GLIA_DN	FLORIO_NEOCORTEX_BASAL_RADIAL_GLIA_DN	Others	0.705279	1.47826	0	0.0295348	tags=52%, list=13%, signal=59%
	REACTOME_UNBLOCKING_OF_NMDA_RECEPTORS_GLUTAMATE_BINDING_AND_ACTIVATION	REACTOME_UNBLOCKING_OF_NMDA_RECEPTORS_GLUTAMATE_BINDING_AND_ACTIVATION	Amino acid metabolism	0.724933	1.47024	0	0.0344308	tags=48%, list=13%, signal=55%
	JAEGER_METASTASIS_UP	JAEGER_METASTASIS_UP	Invasion/metastasis related	0.744651	1.46618	0	0.0355398	tags=52%, list=14%, signal=60%
	KEGG_BUTANOATE_METABOLISM	KEGG_BUTANOATE_METABOLISM	Amino acid metabolism	0.75376	1.46315	0	0.036924	tags=62%, list=11%, signal=69%
	PUJANA_BREAST_CANCER_WITH_BRCA1_MUTATED_UP	PUJANA_BREAST_CANCER_WITH_BRCA1_MUTATED_UP	Invasion/metastasis related	0.76538	1.46058	0	0.0384248	tags=58%, list=12%, signal=66%
	PID_CDC42_REG_PATHWAY	PID_CDC42_REG_PATHWAY	Immune signaling related	0.743605	1.45952	0	0.0390287	tags=63%, list=14%, signal=73%
	FARMER_BREAST_CANCER_CLUSTER_2	FARMER_BREAST_CANCER_CLUSTER_2	Invasion/metastasis related	0.803753	1.44954	0	0.043666	tags=58%, list=10%, signal=64%
	WP_NANOMATERIAL_INDUCED_APOPTOSIS	WP_NANOMATERIAL_INDUCED_APOPTOSIS	Apoptosis	0.706775	1.44456	0	0.0471265	tags=60%, list=18%, signal=73%
	CAFFAREL_RESPONSE_TO_THC_DN	CAFFAREL_RESPONSE_TO_THC_DN	Invasion/metastasis related	0.719799	1.44331	0	0.0476034	tags=59%, list=15%, signal=70%
	WP_REGULATION_OF_SISTER_CHROMATID_SEPARATION_AT_THE_METAPHASEANAPHASE_TRANSITION	WP_REGULATION_OF_SISTER_CHROMATID_SEPARATION_AT_THE_METAPHASEANAPHASE_TRANSITION	Mitosis related	0.7572	1.44042	0	0.0492523	tags=63%, list=11%, signal=70%
	REACTOME_FATTY_ACIDS	REACTOME_FATTY_ACIDS	Fatty acid metabolism	0.880593	1.43344	0	0.0531604	tags=40%, list=8%, signal=43%
	CUI_TCF21_TARGETS_UP	CUI_TCF21_TARGETS_UP	Others	0.705719	1.42659	0	0.0549373	tags=42%, list=8%, signal=45%
	REACTOME_METABOLISM_OF_COFACTORS	REACTOME_METABOLISM_OF_COFACTORS	Others	0.723117	1.42156	0	0.0582939	tags=58%, list=14%, signal=67%
	KEGG_GLYOXYLATE_AND_DICARBOXYLATE_METABOLISM	KEGG_GLYOXYLATE_AND_DICARBOXYLATE_METABOLISM	Grucose metabolism	0.732542	1.41729	0	0.0610201	tags=81%, list=26%, signal=110%
	XU_HGF_TARGETS_INDUCED_BY_AKT1_48HR_DN	XU_HGF_TARGETS_INDUCED_BY_AKT1_48HR_DN	Invasion/metastasis related	0.724393	1.41385	0	0.0632114	tags=57%, list=15%, signal=66%
	REACTOME_ACTIVATION_OF_ATR_IN_RESPONSE_TO_REPLICATION_STRESS	REACTOME_ACTIVATION_OF_ATR_IN_RESPONSE_TO_REPLICATION_STRESS	Genomic alteration	0.709852	1.41165	0	0.0640526	tags=65%, list=19%, signal=80%
	REACTOME_AFLATOXIN_ACTIVATION_AND_DETOXIFICATION	REACTOME_AFLATOXIN_ACTIVATION_AND_DETOXIFICATION	Immune signaling related	0.740737	1.41214	0	0.0642041	tags=26%, list=2%, signal=27%
	REACTOME_CD22_MEDIATED_BCR_REGULATION	REACTOME_CD22_MEDIATED_BCR_REGULATION	Immune signaling related	0.80282	1.41258	0	0.0643263	tags=2%, list=2%, signal=2%
	REACTOME_RHO_GTPASES_ACTIVATE_PAKS	REACTOME_RHO_GTPASES_ACTIVATE_PAKS	Invasion/metastasis related	0.747789	1.41023	0	0.064677	tags=38%, list=7%, signal=41%
	NIKOLSKY_BREAST_CANCER_7P22_AMPLICON	NIKOLSKY_BREAST_CANCER_7P22_AMPLICON	Genomic alteration	0.772337	1.40443	0	0.0663001	tags=50%, list=11%, signal=56%
	REACTOME_PENTOSE_PHOSPHATE_PATHWAY	REACTOME_PENTOSE_PHOSPHATE_PATHWAY	Pentose phosphate pathway	0.751616	1.39255	0	0.0763551	tags=80%, list=24%, signal=105%
	REACTOME_ACTIVATION_OF_THE_PRE_REPLICATIVE_COMPLEX	REACTOME_ACTIVATION_OF_THE_PRE_REPLICATIVE_COMPLEX	Mitosis related	0.736157	1.38758	0	0.0794655	tags=70%, list=19%, signal=86%
	BIOCARTA_CREB_PATHWAY	BIOCARTA_CREB_PATHWAY	Transcription and nuclear factors	0.706768	1.38502	0	0.0798411	tags=64%, list=21%, signal=80%
	REACTOME_RECYCLING_OF_BILE_ACIDS_AND_SALTS	REACTOME_RECYCLING_OF_BILE_ACIDS_AND_SALTS	Fatty acid metabolism	0.723533	1.37459	0	0.0877944	tags=56%, list=16%, signal=67%
	REACTOME_RESOLUTION_OF_D_LOOP_STRUCTURES	REACTOME_RESOLUTION_OF_D_LOOP_STRUCTURES	DNA repair	0.709342	1.3702	0	0.0901259	tags=47%, list=9%, signal=52%
	WP_FATTY_ACID_OMEGA_OXIDATION	WP_FATTY_ACID_OMEGA_OXIDATION	Fatty acid metabolism	0.845525	1.35525	0	0.102494	tags=60%, list=12%, signal=68%
	PID_AURORA_B_PATHWAY	PID_AURORA_B_PATHWAY	Immune signaling related	0.753224	1.3536	0	0.103961	tags=62%, list=12%, signal=70%
	WP_15Q133_COPY_NUMBER_VARIATION_SYNDROME	WP_15Q133_COPY_NUMBER_VARIATION_SYNDROME	Genomic alteration	0.729864	1.34553	0	0.107001	tags=38%, list=10%, signal=42%
	REACTOME_GLUTATHIONE_CONJUGATION	REACTOME_GLUTATHIONE_CONJUGATION	Fatty acid metabolism	0.723896	1.33437	0	0.113292	tags=50%, list=14%, signal=58%
	REACTOME_SYNTHESIS_OF_BILE_ACIDS_AND_BILE_SALTS_VIA_27_HYDROXYCHOLESTEROL	REACTOME_SYNTHESIS_OF_BILE_ACIDS_AND_BILE_SALTS_VIA_27_HYDROXYCHOLESTEROL	Fatty acid metabolism	0.784774	1.33455	0	0.113316	tags=53%, list=16%, signal=63%
	REACTOME_MISMATCH_REPAIR	REACTOME_MISMATCH_REPAIR	DNA repair	0.710577	1.3348	0	0.113479	tags=47%, list=13%, signal=54%
	REACTOME_TRAFFICKING_OF_GLUR2_CONTAINING_AMPA_RECEPTORS	REACTOME_TRAFFICKING_OF_GLUR2_CONTAINING_AMPA_RECEPTORS	Others	0.791065	1.3135	0	0.134901	tags=41%, list=15%, signal=48%
	REACTOME_FGFR2_MUTANT_RECEPTOR_ACTIVATION	REACTOME_FGFR2_MUTANT_RECEPTOR_ACTIVATION	Invasion/metastasis related	0.704553	1.30803	0	0.141076	tags=55%, list=17%, signal=66%
	REACTOME_SIGNALING_BY_FGFR2_IIIA_TM	REACTOME_SIGNALING_BY_FGFR2_IIIA_TM	Others	0.752955	1.30235	0	0.145287	tags=58%, list=12%, signal=66%
	LEI_HOXC8_TARGETS_DN	LEI_HOXC8_TARGETS_DN	Stem cells related	0.750054	1.29083	0	0.160631	tags=76%, list=15%, signal=90%
	BIOCARTA_RHO_PATHWAY	BIOCARTA_RHO_PATHWAY	Others	0.710977	1.28991	0	0.160671	tags=38%, list=6%, signal=40%
	REACTOME_DEFECTIVE_C1GALT1C1_CAUSES_TN_POLYAGGLUTINATION_SYNDROME_TNPS_	REACTOME_DEFECTIVE_C1GALT1C1_CAUSES_TN_POLYAGGLUTINATION_SYNDROME_TNPS_	Grucose metabolism	0.757908	1.28562	0	0.16459	tags=41%, list=12%, signal=47%
	WP_GPCRS_CLASS_C_METABOTROPIC_GLUTAMATE_PHEROMONE	WP_GPCRS_CLASS_C_METABOTROPIC_GLUTAMATE_PHEROMONE	Amino acid metabolism	0.726212	1.28272	0	0.168778	tags=19%, list=7%, signal=20%
	NIKOLSKY_BREAST_CANCER_6P24_P22_AMPLICON	NIKOLSKY_BREAST_CANCER_6P24_P22_AMPLICON	Genomic alteration	0.772419	1.28205	0	0.169084	tags=71%, list=8%, signal=78%
	WP_MIR5093P_ALTERATION_OF_YAP1ECM_AXIS	WP_MIR5093P_ALTERATION_OF_YAP1ECM_AXIS	Invasion/metastasis related	0.774968	1.266	0	0.186568	tags=63%, list=15%, signal=75%
	KEGG_HOMOLOGOUS_RECOMBINATION	KEGG_HOMOLOGOUS_RECOMBINATION	DNA repair	0.713925	1.25517	0	0.201488	tags=46%, list=8%, signal=50%
	CHARAFE_BREAST_CANCER_BASAL_VS_MESENCHYMAL_DN	CHARAFE_BREAST_CANCER_BASAL_VS_MESENCHYMAL_DN	Invasion/metastasis related	0.71204	1.2346	0	0.227642	tags=69%, list=13%, signal=79%
	TONKS_TARGETS_OF_RUNX1_RUNX1T1_FUSION_ERYTHROCYTE_DN	TONKS_TARGETS_OF_RUNX1_RUNX1T1_FUSION_ERYTHROCYTE_DN	Transcription and nuclear factors	0.772165	1.22696	0	0.234797	tags=56%, list=17%, signal=67%
	REACTOME_DEFECTIVE_GALNT3_CAUSES_FAMILIAL_HYPERPHOSPHATEMIC_TUMORAL_CALCINOSIS_HFTC_	REACTOME_DEFECTIVE_GALNT3_CAUSES_FAMILIAL_HYPERPHOSPHATEMIC_TUMORAL_CALCINOSIS_HFTC_	Others	0.766491	1.22166	0	0.242856	tags=31%, list=5%, signal=33%
