# Supplementary material for: Metastases and treatment-resistant lineages in patient-derived cancer cells of colorectal cancer
Source: Commun Biol. 2023 Nov 24;6:1191. doi: 10.1038/s42003-023-05562-y (PMC10667365; doi:10.1038/s42003-023-05562-y)
Supplement: Supplementary file 4 — Supplementary Data 2 [file 42003_2023_5562_MOESM4_ESM.xlsx]

## Sheet: markers
	p_val	avg_log2FC	pct.1	pct.2	p_val_adj	cluster	gene
MALAT1	0	1.95926	0.999	0.961	0	0	MALAT1
MT-ATP6	0	1.37145	1	0.982	0	0	MT-ATP6
MT-CO3	0	1.36499	1	0.99	0	0	MT-CO3
MT-ND3	0	1.3107	1	0.96	0	0	MT-ND3
MT-CO1	0	1.29201	1	0.995	0	0	MT-CO1
MT-ND1	0	1.27862	0.999	0.956	0	0	MT-ND1
MT-ND4	0	1.2005	0.999	0.989	0	0	MT-ND4
NEAT1	0	1.18696	0.992	0.796	0	0	NEAT1
MT-CO2	0	1.14506	1	0.999	0	0	MT-CO2
RPL23	0	0.938491	1	1	0	0	RPL23
EIF3A	0	0.672876	0.998	0.927	0	0	EIF3A
MTDH	0	0.667466	0.999	0.966	0	0	MTDH
MT-ND2	1.10972e-307	1.05329	1	0.943	2.21944e-304	0	MT-ND2
MT-CYB	1.99573e-306	1.14924	0.999	0.982	3.99145e-303	0	MT-CYB
KIF5B	5.59863e-305	0.703948	1	0.989	1.11973e-301	0	KIF5B
RPS20	7.97525e-294	0.794308	1	1	1.59505e-290	0	RPS20
JUN	7.70001e-291	0.785768	0.996	0.923	1.54e-287	0	JUN
TTC3	1.29417e-287	0.607871	0.995	0.903	2.58834e-284	0	TTC3
MTRNR2L12	9.56365e-287	0.657563	0.999	0.812	1.91273e-283	0	MTRNR2L12
ATRX	1.99531e-281	0.625715	0.995	0.905	3.99061e-278	0	ATRX
MT-ND5	2.21434e-279	0.859273	0.999	0.903	4.42867e-276	0	MT-ND5
MLEC	1.07492e-273	0.625661	0.999	0.994	2.14983e-270	0	MLEC
SLC12A2	8.47515e-270	0.71322	0.997	0.96	1.69503e-266	0	SLC12A2
ZFP36L2	1.84882e-269	0.690979	0.999	0.966	3.69764e-266	0	ZFP36L2
SET	7.69957e-262	0.537619	1	0.988	1.53991e-258	0	SET
PRRC2C	1.57347e-261	0.525709	0.996	0.862	3.14695e-258	0	PRRC2C
POLR2J3	2.46106e-251	0.339417	0.874	0.554	4.92213e-248	0	POLR2J3
KTN1	6.11627e-246	0.490035	0.993	0.869	1.22325e-242	0	KTN1
CCND1	2.6898e-243	0.565621	0.997	0.974	5.37961e-240	0	CCND1
SRPK1	1.1406e-241	0.493821	0.995	0.918	2.28119e-238	0	SRPK1
ARID5B	1.13485e-238	0.455217	0.95	0.74	2.26971e-235	0	ARID5B
KCNQ1OT1	1.38013e-237	0.508189	0.841	0.549	2.76026e-234	0	KCNQ1OT1
GABPB1-AS1	3.296e-236	0.490873	0.924	0.676	6.592e-233	0	GABPB1-AS1
RRBP1	2.63086e-234	0.517829	0.99	0.908	5.26172e-231	0	RRBP1
RAB11FIP1	8.64922e-231	0.55199	0.995	0.945	1.72984e-227	0	RAB11FIP1
NSD3	1.39579e-227	0.499824	0.994	0.916	2.79157e-224	0	NSD3
FERMT1	9.93874e-222	0.40639	0.953	0.733	1.98775e-218	0	FERMT1
SOX4	7.03332e-220	0.827065	0.999	0.981	1.40666e-216	0	SOX4
NECTIN3	1.30729e-219	0.471538	0.924	0.684	2.61458e-216	0	NECTIN3
RHOBTB3	8.60554e-218	0.401392	0.967	0.817	1.72111e-214	0	RHOBTB3
NUCKS1	1.16163e-217	0.489541	0.995	0.941	2.32326e-214	0	NUCKS1
RPS17	1.29285e-211	0.531969	1	1	2.5857e-208	0	RPS17
GOLGA4	1.80697e-211	0.417386	0.966	0.791	3.61394e-208	0	GOLGA4
CELF1	2.74161e-204	0.370192	0.97	0.775	5.48323e-201	0	CELF1
LPP	8.68919e-202	0.414045	0.946	0.751	1.73784e-198	0	LPP
NCL	3.82123e-201	0.578548	0.997	0.977	7.64247e-198	0	NCL
ZKSCAN1	6.74831e-197	0.479292	0.984	0.871	1.34966e-193	0	ZKSCAN1
GOLGB1	6.66604e-196	0.424979	0.948	0.8	1.33321e-192	0	GOLGB1
KLF6	1.01726e-191	0.432955	0.919	0.665	2.03452e-188	0	KLF6
HIST1H4C	2.59443e-191	0.315726	0.992	0.886	5.18885e-188	0	HIST1H4C
STK4	1.11427e-188	0.364466	0.951	0.754	2.22854e-185	0	STK4
MT-ND4L	3.02419e-188	0.404762	0.986	0.824	6.04839e-185	0	MT-ND4L
MIR194-2HG	1.02707e-185	0.330791	0.893	0.671	2.05415e-182	0	MIR194-2HG
PNISR	3.96912e-185	0.405471	0.971	0.833	7.93823e-182	0	PNISR
PAX8-AS1	1.95303e-178	0.521644	0.994	0.952	3.90606e-175	0	PAX8-AS1
PLCB4	2.14583e-178	0.459365	0.973	0.881	4.29167e-175	0	PLCB4
ZBTB38	3.22836e-176	0.380097	0.943	0.742	6.45672e-173	0	ZBTB38
PPARA	9.82951e-172	0.305428	0.901	0.707	1.9659e-168	0	PPARA
KDM5B	7.53499e-171	0.290261	0.916	0.696	1.507e-167	0	KDM5B
SRRM2	9.426e-170	0.401397	0.998	0.977	1.8852e-166	0	SRRM2
BPTF	8.44977e-167	0.335316	0.886	0.686	1.68995e-163	0	BPTF
HNRNPU	3.71479e-166	0.40761	0.996	0.938	7.42958e-163	0	HNRNPU
LRRFIP1	2.66163e-165	0.345103	0.955	0.763	5.32325e-162	0	LRRFIP1
SLC6A6	3.10653e-165	0.326649	0.956	0.847	6.21306e-162	0	SLC6A6
ANKRD11	5.96557e-165	0.381266	0.968	0.853	1.19311e-161	0	ANKRD11
ZMYND8	2.21915e-164	0.393811	0.97	0.868	4.4383e-161	0	ZMYND8
FTX	2.53751e-161	0.290332	0.776	0.427	5.07502e-158	0	FTX
EPB41L2	5.63429e-161	0.388373	0.895	0.725	1.12686e-157	0	EPB41L2
ROCK2	1.82353e-159	0.341379	0.934	0.757	3.64706e-156	0	ROCK2
SLC25A36	1.01444e-158	0.276134	0.925	0.735	2.02887e-155	0	SLC25A36
KMT2A	8.78119e-157	0.30693	0.933	0.727	1.75624e-153	0	KMT2A
ZBTB7A	2.25929e-155	0.325958	0.963	0.819	4.51857e-152	0	ZBTB7A
DEK	6.13561e-153	0.345765	0.998	0.948	1.22712e-149	0	DEK
TRIM56	9.05656e-150	0.302196	0.868	0.638	1.81131e-146	0	TRIM56
MTPN	2.85136e-146	0.289832	0.95	0.807	5.70272e-143	0	MTPN
DDX21	2.99609e-144	0.361218	0.973	0.895	5.99218e-141	0	DDX21
PRKDC	4.86946e-144	0.271478	0.929	0.734	9.73891e-141	0	PRKDC
FIRRE	1.8533e-142	0.257704	0.83	0.593	3.70661e-139	0	FIRRE
ASH1L	1.67174e-141	0.269051	0.878	0.646	3.34348e-138	0	ASH1L
ZC3H13	7.50906e-141	0.262184	0.884	0.661	1.50181e-137	0	ZC3H13
CMIP	1.97083e-138	0.254659	0.956	0.805	3.94165e-135	0	CMIP
DSP	2.01319e-133	0.353402	0.99	0.949	4.02639e-130	0	DSP
TXNIP	4.87354e-133	0.469136	0.993	0.974	9.74707e-130	0	TXNIP
FNBP4	1.46657e-129	0.291123	0.91	0.778	2.93315e-126	0	FNBP4
TNRC6B	6.52185e-126	0.251757	0.833	0.588	1.30437e-122	0	TNRC6B
RPS6KA3	2.44736e-125	0.277987	0.892	0.699	4.89473e-122	0	RPS6KA3
ZFP36L1	1.89305e-124	0.418113	0.984	0.926	3.78611e-121	0	ZFP36L1
SOX9	5.73766e-124	0.374177	0.951	0.831	1.14753e-120	0	SOX9
DDX46	1.01654e-122	0.267038	0.932	0.748	2.03308e-119	0	DDX46
STX16	4.01735e-120	0.277867	0.933	0.799	8.0347e-117	0	STX16
MACC1	5.01238e-120	0.277403	0.916	0.763	1.00248e-116	0	MACC1
LMAN1	1.74506e-119	0.279154	0.95	0.861	3.49012e-116	0	LMAN1
CDHR1	4.27955e-118	0.312542	0.893	0.679	8.55909e-115	0	CDHR1
CEMIP2	2.81405e-116	0.289549	0.93	0.77	5.62811e-113	0	CEMIP2
PARP14	3.8113e-116	0.254126	0.926	0.802	7.6226e-113	0	PARP14
NFE2L3	1.17707e-113	0.298254	0.971	0.889	2.35413e-110	0	NFE2L3
EIF5	2.80781e-112	0.303734	0.992	0.921	5.61562e-109	0	EIF5
HSP90AA1	2.01147e-109	0.305115	1	0.999	4.02293e-106	0	HSP90AA1
PNN	6.75323e-106	0.291699	0.965	0.88	1.35065e-102	0	PNN
GPSM2	2.82693e-105	0.307938	0.953	0.846	5.65385e-102	0	GPSM2
SESN3	1.70416e-99	0.275282	0.943	0.803	3.40832e-96	0	SESN3
FUS	7.50987e-99	0.285465	0.984	0.921	1.50197e-95	0	FUS
MYO10	1.29694e-86	0.255727	0.975	0.891	2.59389e-83	0	MYO10
RGMB	1.78652e-77	0.313589	0.93	0.825	3.57304e-74	0	RGMB
OLFM4	1.33238e-69	0.566265	0.997	0.982	2.66476e-66	0	OLFM4
PRDX5	1.1505e-280	0.860555	1	1	2.301e-277	1	PRDX5
C10orf99	9.56814e-270	0.865704	0.994	0.835	1.91363e-266	1	C10orf99
SPINK1	2.56736e-206	0.758478	0.99	0.888	5.13472e-203	1	SPINK1
HMGCS2	2.96094e-169	0.801727	0.994	0.893	5.92188e-166	1	HMGCS2
AP003774.2	1.5068e-166	0.438271	0.811	0.531	3.0136e-163	1	AP003774.2
MUC3A	2.84266e-144	0.384962	0.887	0.689	5.68533e-141	1	MUC3A
CDHR11	2.02777e-143	0.326444	0.921	0.677	4.05553e-140	1	CDHR1
CYP2W1	1.51458e-142	0.5368	0.995	0.955	3.02915e-139	1	CYP2W1
CDX2	2.63466e-135	0.478426	0.985	0.887	5.26932e-132	1	CDX2
RGMB1	8.97131e-126	0.397758	0.943	0.825	1.79426e-122	1	RGMB
CHP2	2.14972e-125	0.428369	0.911	0.734	4.29944e-122	1	CHP2
ERP27	9.1426e-123	0.317318	0.873	0.756	1.82852e-119	1	ERP27
IFITM3	1.52796e-105	0.398814	0.98	0.941	3.05592e-102	1	IFITM3
ID3	5.55081e-104	0.413959	0.908	0.8	1.11016e-100	1	ID3
CD99	1.70557e-97	0.293133	0.946	0.859	3.41114e-94	1	CD99
ALDH1B1	3.20178e-97	0.256165	0.862	0.711	6.40357e-94	1	ALDH1B1
PRR13	2.20962e-94	0.255511	1	0.999	4.41924e-91	1	PRR13
PFN1	8.47259e-90	0.252276	0.999	1	1.69452e-86	1	PFN1
REXO2	3.40452e-80	0.254895	0.997	0.992	6.80904e-77	1	REXO2
IL32	3.45876e-77	0.3139	1	0.999	6.91751e-74	1	IL32
RPS27L	8.4057e-77	0.258462	1	0.999	1.68114e-73	1	RPS27L
PRAC1	3.40389e-72	0.299525	0.979	0.969	6.80778e-69	1	PRAC1
FAM3D	7.00826e-72	0.390708	0.947	0.799	1.40165e-68	1	FAM3D
PLTP	1.88315e-66	0.340632	0.979	0.958	3.7663e-63	1	PLTP
OLFM41	1.27206e-65	0.491289	0.998	0.982	2.54412e-62	1	OLFM4
LGALS4	1.489e-64	0.315497	1	0.999	2.97799e-61	1	LGALS4
PPP1R14D	1.97228e-62	0.275457	0.997	0.934	3.94456e-59	1	PPP1R14D
LYPD8	1.70274e-61	0.482546	0.777	0.643	3.40549e-58	1	LYPD8
KLK1	4.12348e-36	0.327877	0.881	0.823	8.24696e-33	1	KLK1
TUBA1B	0	2.37877	0.997	0.966	0	2	TUBA1B
UBE2C	0	2.22754	0.92	0.61	0	2	UBE2C
PCLAF	0	1.981	0.991	0.748	0	2	PCLAF
GINS2	0	1.63727	0.979	0.678	0	2	GINS2
H2AFZ	0	1.62263	1	0.998	0	2	H2AFZ
MYBL2	0	1.59904	0.939	0.579	0	2	MYBL2
TUBB	0	1.53152	1	0.996	0	2	TUBB
CDT1	0	1.47522	0.989	0.731	0	2	CDT1
HMGB2	0	1.44476	0.957	0.717	0	2	HMGB2
TYMS	0	1.40739	0.975	0.615	0	2	TYMS
TUBB4B	0	1.37817	0.993	0.963	0	2	TUBB4B
CDK1	0	1.30894	0.845	0.477	0	2	CDK1
UBE2T	0	1.29565	0.979	0.872	0	2	UBE2T
CKS1B	0	1.24484	0.988	0.94	0	2	CKS1B
STMN1	0	1.22122	0.999	0.956	0	2	STMN1
UBE2S	0	1.1902	0.972	0.822	0	2	UBE2S
RRM2	0	1.15828	0.844	0.489	0	2	RRM2
MCM7	0	1.14286	0.972	0.681	0	2	MCM7
RANBP1	0	1.06502	0.999	0.987	0	2	RANBP1
CDKN3	0	1.05372	0.912	0.653	0	2	CDKN3
FEN1	0	1.04764	0.935	0.608	0	2	FEN1
HMGB1	0	1.04725	1	1	0	2	HMGB1
PCNA	0	1.02664	0.949	0.773	0	2	PCNA
TK1	0	1.0239	0.94	0.56	0	2	TK1
TPX2	0	1.00655	0.904	0.623	0	2	TPX2
DTYMK	0	0.976193	0.981	0.781	0	2	DTYMK
ZWINT	0	0.975685	0.92	0.433	0	2	ZWINT
BIRC5	0	0.941631	0.84	0.529	0	2	BIRC5
MKI67	0	0.902228	0.826	0.451	0	2	MKI67
CDC20	0	0.89843	0.842	0.468	0	2	CDC20
CENPM	0	0.89673	0.954	0.577	0	2	CENPM
NASP	0	0.890796	0.994	0.912	0	2	NASP
DHFR	0	0.882548	0.951	0.616	0	2	DHFR
MAD2L1	0	0.879815	0.972	0.722	0	2	MAD2L1
PKMYT1	0	0.879024	0.892	0.567	0	2	PKMYT1
PTMA	0	0.875295	1	1	0	2	PTMA
MCM3	0	0.874333	0.942	0.709	0	2	MCM3
NUSAP1	0	0.866885	0.797	0.499	0	2	NUSAP1
GGCT	0	0.830439	1	0.989	0	2	GGCT
CENPW	0	0.787415	0.942	0.587	0	2	CENPW
CDCA3	0	0.776669	0.832	0.525	0	2	CDCA3
GMNN	0	0.773196	0.969	0.807	0	2	GMNN
KIF22	0	0.74735	0.951	0.68	0	2	KIF22
SNRPB	0	0.747285	0.999	0.993	0	2	SNRPB
CENPN	0	0.745706	0.96	0.801	0	2	CENPN
ASF1B	0	0.733707	0.889	0.499	0	2	ASF1B
RPA3	0	0.732456	0.995	0.974	0	2	RPA3
SIVA1	0	0.709262	0.994	0.961	0	2	SIVA1
PGP	0	0.702887	0.991	0.933	0	2	PGP
WDR34	0	0.690068	0.937	0.633	0	2	WDR34
RMI2	0	0.687367	0.914	0.676	0	2	RMI2
POLD2	0	0.685697	0.996	0.977	0	2	POLD2
RFC4	0	0.682453	0.918	0.624	0	2	RFC4
LSM4	0	0.65899	0.999	0.995	0	2	LSM4
CDCA5	0	0.642924	0.851	0.459	0	2	CDCA5
MCM4	0	0.642433	0.84	0.439	0	2	MCM4
PRC1	0	0.631633	0.823	0.522	0	2	PRC1
NUDT1	0	0.628485	0.986	0.81	0	2	NUDT1
MND1	0	0.61327	0.865	0.523	0	2	MND1
ORC6	0	0.59141	0.9	0.613	0	2	ORC6
PBK	0	0.533586	0.817	0.463	0	2	PBK
CCNA2	0	0.529216	0.753	0.355	0	2	CCNA2
RFC2	0	0.515633	0.902	0.546	0	2	RFC2
CHEK1	0	0.498388	0.913	0.673	0	2	CHEK1
CENPH	0	0.494316	0.918	0.654	0	2	CENPH
RAD51AP1	0	0.4918	0.808	0.449	0	2	RAD51AP1
MCM2	0	0.488304	0.878	0.52	0	2	MCM2
CENPK	0	0.487976	0.835	0.46	0	2	CENPK
TYMSOS	0	0.470446	0.871	0.605	0	2	TYMSOS
RAD51	0	0.466976	0.835	0.477	0	2	RAD51
HELLS	0	0.460615	0.789	0.365	0	2	HELLS
RFC3	0	0.428666	0.853	0.395	0	2	RFC3
FANCI	0	0.405735	0.823	0.43	0	2	FANCI
EXOSC8	4.47652e-308	0.562742	0.978	0.845	8.95303e-305	2	EXOSC8
RRM1	1.60907e-307	0.46258	0.89	0.572	3.21814e-304	2	RRM1
DSCC1	1.77875e-305	0.341247	0.792	0.458	3.5575e-302	2	DSCC1
VRK1	1.11671e-304	0.457255	0.919	0.588	2.23341e-301	2	VRK1
MCM5	9.61876e-304	0.586219	0.83	0.48	1.92375e-300	2	MCM5
POLA2	1.01757e-303	0.422597	0.844	0.451	2.03513e-300	2	POLA2
H2AFX	8.60855e-302	0.749413	0.951	0.78	1.72171e-298	2	H2AFX
KIFC1	2.23528e-300	0.446448	0.778	0.458	4.47056e-297	2	KIFC1
FOXM1	1.37877e-298	0.456153	0.776	0.43	2.75754e-295	2	FOXM1
EBP	5.9018e-293	0.665326	0.999	0.994	1.18036e-289	2	EBP
HMGN2	4.67381e-290	0.873648	0.995	0.947	9.34762e-287	2	HMGN2
TUBA4A	5.5934e-290	0.794748	0.998	0.97	1.11868e-286	2	TUBA4A
CACYBP	6.82337e-290	0.576324	0.997	0.978	1.36467e-286	2	CACYBP
SKA2	1.71386e-288	0.445792	0.866	0.554	3.42772e-285	2	SKA2
TOP2A	2.84275e-286	0.788639	0.777	0.461	5.6855e-283	2	TOP2A
LIG1	3.19194e-285	0.342829	0.816	0.477	6.38387e-282	2	LIG1
FABP5	1.23014e-281	0.875561	0.995	0.964	2.46028e-278	2	FABP5
H2AFV	2.07422e-281	0.684228	1	0.999	4.14845e-278	2	H2AFV
E2F1	4.0738e-281	0.596883	0.792	0.524	8.14761e-278	2	E2F1
TMEM106C	3.34565e-278	0.638993	0.997	0.976	6.69129e-275	2	TMEM106C
OIP5	4.22594e-277	0.387808	0.775	0.504	8.45189e-274	2	OIP5
DNMT1	6.94772e-276	0.458173	0.854	0.497	1.38954e-272	2	DNMT1
HPRT1	9.16363e-276	0.553562	0.979	0.868	1.83273e-272	2	HPRT1
DSN1	2.98031e-274	0.38005	0.862	0.548	5.96062e-271	2	DSN1
DUT	4.74388e-274	0.98076	0.989	0.975	9.48776e-271	2	DUT
POC1A	1.15424e-272	0.30174	0.766	0.423	2.30847e-269	2	POC1A
HAT1	2.90475e-272	0.527887	0.962	0.833	5.80949e-269	2	HAT1
RECQL4	1.5343e-271	0.298523	0.768	0.44	3.0686e-268	2	RECQL4
SRSF3	2.33876e-269	0.65254	0.996	0.981	4.67752e-266	2	SRSF3
NCAPG2	4.67276e-268	0.268724	0.72	0.368	9.34552e-265	2	NCAPG2
TEDC2	7.26573e-268	0.33179	0.778	0.485	1.45315e-264	2	TEDC2
TFDP1	8.75703e-268	0.504168	0.962	0.807	1.75141e-264	2	TFDP1
PLK1	6.29763e-267	0.950239	0.776	0.44	1.25953e-263	2	PLK1
PTTG1	1.38355e-266	1.3834	0.905	0.732	2.76709e-263	2	PTTG1
CDC6	2.0799e-266	0.413303	0.772	0.477	4.15979e-263	2	CDC6
SNRNP25	8.67709e-266	0.505204	0.982	0.868	1.73542e-262	2	SNRNP25
TRIP13	3.24562e-265	0.289672	0.812	0.471	6.49123e-262	2	TRIP13
MCM6	1.48592e-264	0.665715	0.834	0.618	2.97184e-261	2	MCM6
TACC3	7.67439e-264	0.398056	0.834	0.492	1.53488e-260	2	TACC3
CCNB2	1.36757e-259	0.97037	0.88	0.676	2.73513e-256	2	CCNB2
BTG3	4.19422e-258	0.419064	0.864	0.655	8.38845e-255	2	BTG3
NCAPD3	1.06154e-257	0.376342	0.818	0.488	2.12307e-254	2	NCAPD3
CHTF18	2.10807e-257	0.298772	0.78	0.425	4.21614e-254	2	CHTF18
SPC25	2.32558e-256	0.570656	0.722	0.429	4.65117e-253	2	SPC25
CKLF	5.88176e-256	0.597982	0.998	0.986	1.17635e-252	2	CKLF
AURKB	1.9073e-248	0.635528	0.732	0.441	3.81459e-245	2	AURKB
PHGDH	1.33184e-242	0.912655	0.939	0.679	2.66369e-239	2	PHGDH
SNRPG	7.77621e-240	0.509208	1	0.999	1.55524e-236	2	SNRPG
TUBA1C	3.11415e-239	0.91777	0.995	0.98	6.22831e-236	2	TUBA1C
ENO1	3.8147e-238	0.646566	1	0.999	7.6294e-235	2	ENO1
TUBG1	2.23799e-237	0.451318	0.917	0.75	4.47598e-234	2	TUBG1
SLBP	2.72817e-234	0.59518	0.979	0.918	5.45634e-231	2	SLBP
SMC4	9.6037e-233	0.477266	0.85	0.528	1.92074e-229	2	SMC4
BUB3	4.96032e-231	0.52241	0.997	0.972	9.92064e-228	2	BUB3
KIF20B	7.35501e-230	0.351471	0.726	0.361	1.471e-226	2	KIF20B
CDCA8	9.018e-229	0.253675	0.685	0.37	1.8036e-225	2	CDCA8
CTNNAL1	1.28043e-225	0.264385	0.771	0.461	2.56087e-222	2	CTNNAL1
ITGB3BP	4.62759e-225	0.346077	0.874	0.672	9.25518e-222	2	ITGB3BP
TPI1	6.08115e-224	0.606719	1	1	1.21623e-220	2	TPI1
CHAF1B	2.4083e-222	0.260233	0.738	0.476	4.8166e-219	2	CHAF1B
POLR3K	2.35507e-221	0.557341	0.991	0.982	4.71014e-218	2	POLR3K
CEP55	1.16561e-220	0.347001	0.708	0.457	2.33123e-217	2	CEP55
NDC80	2.37433e-220	0.40175	0.688	0.422	4.74867e-217	2	NDC80
CYCS	5.68467e-220	0.573281	0.999	0.994	1.13693e-216	2	CYCS
DONSON	2.00331e-219	0.298421	0.774	0.552	4.00662e-216	2	DONSON
NEK2	2.35628e-217	0.322356	0.637	0.331	4.71255e-214	2	NEK2
ACAT2	4.97387e-216	0.438383	0.948	0.791	9.94775e-213	2	ACAT2
MSH2	6.09509e-215	0.348533	0.885	0.626	1.21902e-211	2	MSH2
DTL	2.20805e-213	0.311612	0.703	0.459	4.4161e-210	2	DTL
RPL39L	4.84433e-212	0.362872	0.924	0.738	9.68866e-209	2	RPL39L
CDCA4	2.33481e-210	0.325894	0.826	0.588	4.66961e-207	2	CDCA4
ARHGEF39	8.18472e-209	0.417432	0.823	0.616	1.63694e-205	2	ARHGEF39
ATAD2	1.78126e-206	0.362505	0.733	0.493	3.56253e-203	2	ATAD2
HJURP	3.36842e-206	0.326891	0.652	0.37	6.73684e-203	2	HJURP
TAGLN2	8.97891e-206	0.586207	1	0.998	1.79578e-202	2	TAGLN2
AURKA	4.2067e-201	0.64842	0.844	0.616	8.41339e-198	2	AURKA
TOMM40	4.54471e-201	0.466179	0.986	0.931	9.08942e-198	2	TOMM40
FDPS	1.53955e-200	0.529226	0.999	0.993	3.0791e-197	2	FDPS
ALYREF	3.0316e-200	0.400518	0.96	0.825	6.06319e-197	2	ALYREF
ATP5MC1	4.80626e-200	0.515225	0.997	0.991	9.61252e-197	2	ATP5MC1
CDC45	1.08576e-199	0.307871	0.692	0.48	2.17152e-196	2	CDC45
DDX39A	2.52029e-198	0.414022	0.935	0.722	5.04058e-195	2	DDX39A
NME1	2.67266e-197	0.515868	0.993	0.958	5.34531e-194	2	NME1
HNRNPAB	6.17888e-194	0.589375	0.978	0.911	1.23578e-190	2	HNRNPAB
FAM83D	8.54619e-194	0.366755	0.724	0.466	1.70924e-190	2	FAM83D
CENPF	6.58237e-193	0.55429	0.709	0.473	1.31647e-189	2	CENPF
PGAM1	5.56051e-191	0.519047	0.998	0.988	1.1121e-187	2	PGAM1
HES6	1.70717e-190	0.453052	0.962	0.877	3.41434e-187	2	HES6
GSTP1	1.6407e-189	0.669179	1	0.998	3.2814e-186	2	GSTP1
NCAPD2	1.73704e-187	0.345888	0.756	0.5	3.47408e-184	2	NCAPD2
RTKN2	4.58362e-187	0.26782	0.755	0.517	9.16724e-184	2	RTKN2
BCL2L12	9.76146e-187	0.3228	0.897	0.681	1.95229e-183	2	BCL2L12
HSP90AA11	1.00114e-186	0.689038	1	0.999	2.00228e-183	2	HSP90AA1
ARHGAP11A	8.00943e-186	0.291031	0.716	0.507	1.60189e-182	2	ARHGAP11A
HES4	4.47564e-185	0.371119	0.844	0.662	8.95129e-182	2	HES4
NUF2	5.46218e-185	0.302209	0.655	0.416	1.09244e-181	2	NUF2
KPNA2	3.94202e-184	0.653569	0.894	0.728	7.88403e-181	2	KPNA2
WDR76	8.4873e-184	0.262755	0.676	0.441	1.69746e-180	2	WDR76
POLD3	8.59703e-184	0.342768	0.83	0.625	1.71941e-180	2	POLD3
CENPA	7.77379e-182	0.518395	0.657	0.426	1.55476e-178	2	CENPA
SAC3D1	1.28348e-181	0.402955	0.972	0.927	2.56696e-178	2	SAC3D1
CENPX	1.80323e-181	0.594591	0.996	0.983	3.60646e-178	2	CENPX
NRM	2.00952e-181	0.259523	0.788	0.518	4.01905e-178	2	NRM
BARD1	7.5949e-181	0.261253	0.712	0.459	1.51898e-177	2	BARD1
KNSTRN	1.10949e-180	0.393338	0.78	0.499	2.21898e-177	2	KNSTRN
ANLN	4.06047e-180	0.35116	0.694	0.493	8.12093e-177	2	ANLN
KIF4A	3.75144e-179	0.251414	0.631	0.365	7.50289e-176	2	KIF4A
BRI3BP	1.47513e-178	0.35302	0.917	0.723	2.95026e-175	2	BRI3BP
DNAJC9	1.91754e-178	0.329009	0.884	0.673	3.83508e-175	2	DNAJC9
PRTFDC1	8.19231e-178	0.332376	0.908	0.77	1.63846e-174	2	PRTFDC1
SMC1A	9.93857e-178	0.369547	0.853	0.578	1.98771e-174	2	SMC1A
PDCD5	1.44541e-176	0.379327	0.999	0.994	2.89082e-173	2	PDCD5
TMPO	4.11747e-175	0.360435	0.87	0.64	8.23493e-172	2	TMPO
CCND3	7.09224e-175	0.365723	0.916	0.734	1.41845e-171	2	CCND3
MZT1	3.06366e-174	0.415059	0.961	0.838	6.12732e-171	2	MZT1
COMTD1	1.00996e-172	0.462182	0.973	0.891	2.01991e-169	2	COMTD1
PLP2	2.41473e-171	0.495256	0.997	0.998	4.82946e-168	2	PLP2
KIF23	2.76629e-171	0.267672	0.605	0.357	5.53258e-168	2	KIF23
DEK1	2.82855e-167	0.765279	0.994	0.951	5.65709e-164	2	DEK
FAM111B	4.84099e-166	0.287565	0.671	0.489	9.68199e-163	2	FAM111B
ITPKA	5.94932e-166	0.281444	0.813	0.607	1.18986e-162	2	ITPKA
BUB1	4.00958e-164	0.251456	0.652	0.445	8.01916e-161	2	BUB1
YBX2	1.38823e-162	0.282378	0.823	0.681	2.77645e-159	2	YBX2
CCNB1	1.26379e-161	0.966108	0.808	0.665	2.52758e-158	2	CCNB1
HMMR	1.99113e-158	0.412099	0.647	0.445	3.98226e-155	2	HMMR
TOMM5	1.32554e-156	0.374793	0.99	0.941	2.65107e-153	2	TOMM5
GCHFR	1.58378e-155	0.465473	0.988	0.959	3.16755e-152	2	GCHFR
HNRNPA3	1.32474e-153	0.480666	0.993	0.967	2.64948e-150	2	HNRNPA3
RACGAP1	7.07743e-150	0.269833	0.692	0.456	1.41549e-146	2	RACGAP1
EIF4EBP1	4.75269e-149	0.518444	1	1	9.50537e-146	2	EIF4EBP1
PRKDC1	6.4036e-144	0.523703	0.933	0.741	1.28072e-140	2	PRKDC
PXMP2	5.20785e-143	0.313651	0.915	0.75	1.04157e-139	2	PXMP2
ASPM	3.3117e-142	0.311249	0.579	0.36	6.6234e-139	2	ASPM
HMGB3	1.06318e-141	0.386797	0.969	0.92	2.12637e-138	2	HMGB3
JPT1	2.04637e-141	0.45245	1	0.995	4.09273e-138	2	JPT1
MTHFD2	2.66569e-140	0.354382	0.933	0.796	5.33139e-137	2	MTHFD2
LMNB1	3.92228e-140	0.283527	0.754	0.568	7.84457e-137	2	LMNB1
DDT	1.69806e-139	0.400601	1	0.994	3.39613e-136	2	DDT
ANP32E	5.65216e-139	0.352206	0.906	0.795	1.13043e-135	2	ANP32E
DHCR7	8.29109e-133	0.379771	0.988	0.931	1.65822e-129	2	DHCR7
PSAT1	3.5838e-132	0.402939	0.841	0.605	7.16761e-129	2	PSAT1
CMSS1	2.49734e-128	0.293832	0.904	0.726	4.99468e-125	2	CMSS1
CNIH4	6.52624e-126	0.353232	1	0.99	1.30525e-122	2	CNIH4
DLGAP5	7.59851e-124	0.273321	0.589	0.398	1.5197e-120	2	DLGAP5
NDUFA6	2.31899e-123	0.338344	0.997	0.978	4.63798e-120	2	NDUFA6
LRRC59	9.35761e-122	0.301398	0.968	0.886	1.87152e-118	2	LRRC59
ODC1	6.36919e-120	0.376851	0.991	0.955	1.27384e-116	2	ODC1
RNF26	3.68922e-119	0.282953	0.891	0.734	7.37844e-116	2	RNF26
RGS10	4.37192e-119	0.253861	0.902	0.766	8.74384e-116	2	RGS10
TROAP	6.97603e-119	0.251655	0.601	0.437	1.39521e-115	2	TROAP
UQCC3	4.12711e-117	0.331938	1	0.985	8.25421e-114	2	UQCC3
FABP1	1.30453e-116	0.880397	0.994	0.981	2.60907e-113	2	FABP1
PFN11	1.15807e-115	0.442371	1	1	2.31614e-112	2	PFN1
CKS2	6.29063e-115	0.662878	0.999	0.978	1.25813e-111	2	CKS2
NUDT8	1.92664e-113	0.276693	0.906	0.808	3.85327e-110	2	NUDT8
SDF2L1	4.8685e-108	0.336344	0.985	0.95	9.73699e-105	2	SDF2L1
FASN	9.35387e-107	0.277932	0.951	0.864	1.87077e-103	2	FASN
AK2	1.05874e-102	0.316076	0.994	0.98	2.11748e-99	2	AK2
C12orf75	1.25827e-102	0.279274	0.9	0.715	2.51654e-99	2	C12orf75
CDCA7	4.34567e-100	0.355064	0.937	0.852	8.69134e-97	2	CDCA7
RAD21	8.67084e-99	0.368983	0.931	0.843	1.73417e-95	2	RAD21
CKAP5	2.0174e-97	0.301969	0.869	0.749	4.03479e-94	2	CKAP5
CLDN7	3.74461e-96	0.314126	1	0.999	7.48921e-93	2	CLDN7
FUS1	2.04282e-94	0.336961	0.981	0.924	4.08565e-91	2	FUS
SFPQ	3.09965e-93	0.37921	0.936	0.832	6.1993e-90	2	SFPQ
PGK1	4.55189e-92	0.389444	0.999	1	9.10377e-89	2	PGK1
PFDN2	6.72577e-92	0.296353	0.999	0.999	1.34515e-88	2	PFDN2
H1FX	1.62508e-91	0.447789	1	0.99	3.25016e-88	2	H1FX
COTL1	2.30934e-91	0.303388	1	0.991	4.61869e-88	2	COTL1
LBR	1.60399e-89	0.316553	0.957	0.881	3.20799e-86	2	LBR
IDI1	2.02829e-89	0.297599	0.964	0.906	4.05659e-86	2	IDI1
HIST1H4C1	4.81403e-89	0.895209	0.925	0.903	9.62807e-86	2	HIST1H4C
CMC2	3.79486e-88	0.279638	0.977	0.944	7.58972e-85	2	CMC2
HPDL	4.33276e-87	0.252696	0.884	0.701	8.66551e-84	2	HPDL
KPNB1	1.06374e-83	0.296792	0.953	0.886	2.12747e-80	2	KPNB1
CKAP2	1.05211e-77	0.280712	0.781	0.704	2.10423e-74	2	CKAP2
NCL1	1.68198e-74	0.436177	0.997	0.978	3.36395e-71	2	NCL
GARS	1.99622e-71	0.253197	0.969	0.911	3.99244e-68	2	GARS
GPI	6.26526e-71	0.305363	0.995	0.977	1.25305e-67	2	GPI
RBCK1	9.12262e-69	0.272269	1	0.991	1.82452e-65	2	RBCK1
LDHA	3.21827e-68	0.41164	0.998	0.998	6.43655e-65	2	LDHA
OLFM42	6.97027e-65	0.527111	0.986	0.985	1.39405e-61	2	OLFM4
SRM	2.47119e-63	0.277849	0.963	0.922	4.94238e-60	2	SRM
CEACAM6	1.31651e-62	0.392263	0.827	0.706	2.63302e-59	2	CEACAM6
C15orf48	4.83693e-60	0.591955	0.806	0.712	9.67386e-57	2	C15orf48
NOP16	1.97724e-59	0.257791	0.97	0.924	3.95448e-56	2	NOP16
CHCHD10	6.93957e-59	0.289941	0.995	0.991	1.38791e-55	2	CHCHD10
NUCKS11	2.22727e-58	0.474973	0.976	0.947	4.45453e-55	2	NUCKS1
METRN	1.13179e-56	0.318923	0.999	0.98	2.26357e-53	2	METRN
MDK	2.2441e-56	0.332899	0.788	0.608	4.48821e-53	2	MDK
MVD	4.9053e-55	0.261904	0.985	0.966	9.8106e-52	2	MVD
SRPK11	1.16624e-54	0.292862	0.96	0.928	2.33248e-51	2	SRPK1
IGFBP2	1.01754e-49	0.510115	0.925	0.904	2.03509e-46	2	IGFBP2
CES2	9.32573e-44	0.34663	0.978	0.922	1.86515e-40	2	CES2
FXYD3	6.57381e-42	0.530942	0.978	0.965	1.31476e-38	2	FXYD3
SRPX	1.25907e-41	0.287767	0.86	0.723	2.51815e-38	2	SRPX
PRSS23	3.3456e-39	0.263572	1	0.995	6.6912e-36	2	PRSS23
ANXA2	2.13991e-36	0.275186	1	0.998	4.27982e-33	2	ANXA2
CA9	1.56026e-35	0.558129	0.945	0.912	3.12053e-32	2	CA9
MLEC1	1.12987e-34	0.253118	0.998	0.994	2.25974e-31	2	MLEC
MT-CO21	1.74239e-14	0.307445	0.999	0.999	3.48477e-11	2	MT-CO2
ARL6IP1	0.00915998	0.395153	0.997	0.998	1	2	ARL6IP1
TSC22D1	2.49817e-237	0.957909	1	1	4.99634e-234	3	TSC22D1
LEMD1	4.34254e-195	0.475358	0.937	0.724	8.68507e-192	3	LEMD1
ALDH3A1	2.92569e-173	1.15097	0.963	0.825	5.85138e-170	3	ALDH3A1
PRSS2	1.63146e-170	0.678542	0.835	0.514	3.26292e-167	3	PRSS2
KLK6	3.089e-159	0.73401	0.981	0.899	6.178e-156	3	KLK6
CST6	3.20245e-158	0.85745	0.969	0.843	6.4049e-155	3	CST6
SAT1	1.13141e-147	0.699202	0.999	0.992	2.26282e-144	3	SAT1
SFRP5	7.96655e-145	0.708612	0.899	0.653	1.59331e-141	3	SFRP5
SELENOP	1.77071e-144	0.540661	0.913	0.62	3.54141e-141	3	SELENOP
BTG1	2.4961e-141	0.645256	0.996	0.967	4.9922e-138	3	BTG1
CDA	8.52823e-140	0.587109	0.987	0.877	1.70565e-136	3	CDA
YPEL3	1.34492e-139	0.558558	0.971	0.85	2.68984e-136	3	YPEL3
IGFL2-AS1	5.70805e-137	0.616136	0.954	0.65	1.14161e-133	3	IGFL2-AS1
CTSD	5.16693e-129	0.543067	0.996	0.995	1.03339e-125	3	CTSD
LPXN	1.62716e-128	0.470432	0.92	0.755	3.25432e-125	3	LPXN
TM4SF1	3.59629e-123	0.638088	0.975	0.913	7.19257e-120	3	TM4SF1
EPHB6	1.02159e-119	0.402223	0.776	0.509	2.04317e-116	3	EPHB6
GLUL	3.5152e-119	0.545085	0.983	0.912	7.0304e-116	3	GLUL
MME	6.23813e-119	0.448164	0.991	0.919	1.24763e-115	3	MME
TIMP1	7.6819e-117	0.539219	0.988	0.961	1.53638e-113	3	TIMP1
LGALS1	2.4929e-104	0.384424	0.833	0.638	4.98579e-101	3	LGALS1
EIF1	9.14621e-102	0.290613	1	1	1.82924e-98	3	EIF1
AZGP1	1.52124e-101	0.417476	1	0.991	3.04249e-98	3	AZGP1
COL9A3	3.50779e-100	0.371754	0.969	0.878	7.01558e-97	3	COL9A3
PRSS3	1.08591e-95	0.417319	1	0.994	2.17181e-92	3	PRSS3
PLEKHB1	2.76482e-93	0.453485	0.999	0.983	5.52964e-90	3	PLEKHB1
PCP4	4.22278e-91	0.543434	0.967	0.876	8.44556e-88	3	PCP4
S100A4	2.92852e-87	0.683115	1	0.992	5.85704e-84	3	S100A4
CATSPER1	4.77682e-87	0.297574	0.833	0.621	9.55364e-84	3	CATSPER1
DIO3OS	5.68902e-85	0.390841	0.919	0.751	1.1378e-81	3	DIO3OS
ECM1	3.01077e-75	0.329034	0.842	0.63	6.02154e-72	3	ECM1
ACAA2	1.94814e-71	0.376744	0.993	0.991	3.89627e-68	3	ACAA2
ALDH3A2	1.5846e-70	0.258334	0.98	0.951	3.16921e-67	3	ALDH3A2
AMACR	2.57534e-69	0.442618	0.98	0.972	5.15068e-66	3	AMACR
TPPP3	3.39115e-66	0.301007	0.769	0.571	6.7823e-63	3	TPPP3
POLD4	2.63484e-62	0.266719	0.998	0.995	5.26969e-59	3	POLD4
MRPS6	2.99753e-57	0.347552	1	0.999	5.99505e-54	3	MRPS6
SERPINI1	8.40465e-53	0.283628	0.904	0.781	1.68093e-49	3	SERPINI1
TESC	6.68193e-52	0.369262	0.938	0.897	1.33639e-48	3	TESC
IFI6	2.79642e-51	0.323391	0.767	0.64	5.59284e-48	3	IFI6
KRT8	5.92329e-49	0.30729	0.999	1	1.18466e-45	3	KRT8
OAS1	6.37382e-49	0.327857	0.931	0.863	1.27476e-45	3	OAS1
LYZ	6.58113e-47	0.276218	0.972	0.931	1.31623e-43	3	LYZ
LTB	3.15697e-46	0.349988	0.701	0.484	6.31394e-43	3	LTB
GMFG	5.89662e-44	0.333345	0.563	0.295	1.17932e-40	3	GMFG
HIST3H2A	1.19695e-43	0.27859	0.989	0.961	2.3939e-40	3	HIST3H2A
TXNIP1	7.34183e-41	0.288684	0.991	0.976	1.46837e-37	3	TXNIP
CAPG	1.25499e-39	0.26619	0.976	0.929	2.50997e-36	3	CAPG
UCA1	3.57851e-37	0.289223	0.931	0.839	7.15701e-34	3	UCA1
GSN	3.21656e-34	0.271991	0.975	0.932	6.43312e-31	3	GSN
STRIT1	1.16292e-32	0.282114	0.827	0.659	2.32583e-29	3	STRIT1
TUBB3	3.69983e-31	0.301066	0.846	0.717	7.39967e-28	3	TUBB3
IL2RG	4.66756e-31	0.254971	0.957	0.915	9.33512e-28	3	IL2RG
ID1	1.84251e-29	0.453402	0.933	0.859	3.68501e-26	3	ID1
AKR1B1	1.20137e-27	0.444287	0.723	0.612	2.40274e-24	3	AKR1B1
ADIRF	4.5955e-27	0.265453	0.84	0.738	9.191e-24	3	ADIRF
DIO3	6.52946e-27	0.257065	0.517	0.275	1.30589e-23	3	DIO3
RGCC	2.95901e-24	0.300115	0.836	0.724	5.91802e-21	3	RGCC
CCL20	3.4231e-23	0.315035	0.653	0.474	6.8462e-20	3	CCL20
S100A11	2.60348e-18	0.343759	1	1	5.20695e-15	3	S100A11
MT3	5.36707e-12	0.345523	0.594	0.509	1.07341e-08	3	MT3
IER3	4.64362e-11	0.250417	0.992	0.983	9.28723e-08	3	IER3
LINC02119	1.06604e-08	0.281652	0.523	0.437	2.13207e-05	3	LINC02119
DEFA6	0	4.24539	0.995	0.829	0	4	DEFA6
RBP1	0	3.17341	0.985	0.589	0	4	RBP1
APCDD1	0	2.48385	0.997	0.742	0	4	APCDD1
NKD1	0	2.44884	1	0.625	0	4	NKD1
DPEP1	0	2.39206	0.99	0.746	0	4	DPEP1
MYH7B	0	2.19887	0.979	0.653	0	4	MYH7B
BAMBI	0	2.07119	0.995	0.636	0	4	BAMBI
SLC1A5	0	1.76379	1	0.963	0	4	SLC1A5
STARD3	0	1.73005	0.996	0.718	0	4	STARD3
MPZL2	0	1.65203	0.985	0.846	0	4	MPZL2
NOTUM	0	1.59972	0.903	0.487	0	4	NOTUM
RCN1	0	1.59257	1	0.988	0	4	RCN1
TCF7	0	1.50624	0.988	0.672	0	4	TCF7
AMACR1	0	1.43427	1	0.97	0	4	AMACR
SP5	0	1.28677	0.979	0.409	0	4	SP5
SERPINI11	0	1.26954	0.992	0.772	0	4	SERPINI1
FOXQ1	0	1.14326	0.973	0.494	0	4	FOXQ1
ACTN4	0	1.10756	0.999	0.94	0	4	ACTN4
KLK4	0	1.05921	0.911	0.463	0	4	KLK4
TSPAN5	0	0.95078	0.952	0.563	0	4	TSPAN5
RHOQ	0	0.948391	0.927	0.52	0	4	RHOQ
PRCP	1.26001e-307	1.00621	0.996	0.943	2.52002e-304	4	PRCP
SMOC2	4.56358e-300	1.35748	0.995	0.808	9.12716e-297	4	SMOC2
RASGRF1	5.80597e-298	1.1557	0.832	0.389	1.16119e-294	4	RASGRF1
PTK7	3.07884e-290	0.721297	0.929	0.639	6.15768e-287	4	PTK7
GGH	8.46807e-287	1.30658	0.987	0.827	1.69361e-283	4	GGH
ALCAM	7.16466e-284	0.908927	0.924	0.617	1.43293e-280	4	ALCAM
PART1	3.15366e-277	0.680041	0.956	0.632	6.30731e-274	4	PART1
SYK	1.33414e-276	0.727799	0.959	0.67	2.66828e-273	4	SYK
ATP6V0E2	5.22459e-272	0.827778	0.863	0.484	1.04492e-268	4	ATP6V0E2
ERVMER34-1	3.92564e-268	0.790517	0.795	0.345	7.85127e-265	4	ERVMER34-1
LIN7A	2.27737e-266	0.762771	0.901	0.591	4.55475e-263	4	LIN7A
ALDH3A21	6.80996e-264	1.04125	0.997	0.949	1.36199e-260	4	ALDH3A2
GPR161	2.4654e-260	0.557972	0.896	0.504	4.9308e-257	4	GPR161
CYP4X1	5.3801e-258	0.569351	0.759	0.291	1.07602e-254	4	CYP4X1
FGF19	3.69069e-256	0.780934	0.874	0.512	7.38139e-253	4	FGF19
SFN	2.28677e-254	1.11804	0.992	0.931	4.57354e-251	4	SFN
DANCR	1.10474e-251	0.926839	1	0.99	2.20949e-248	4	DANCR
EIF5A2	6.0813e-246	0.629526	0.881	0.41	1.21626e-242	4	EIF5A2
TNFRSF11B	3.22677e-245	0.771769	0.811	0.321	6.45354e-242	4	TNFRSF11B
ITPR2	4.07676e-236	0.884049	0.951	0.681	8.15353e-233	4	ITPR2
SPAG1	1.8845e-235	0.667265	0.928	0.538	3.769e-232	4	SPAG1
TRDC	2.74372e-235	0.392586	0.727	0.334	5.48744e-232	4	TRDC
CD5	2.94528e-231	0.288733	0.657	0.199	5.89056e-228	4	CD5
OSBPL6	7.37614e-230	0.342349	0.571	0.124	1.47523e-226	4	OSBPL6
BRD7	2.12133e-228	1.08501	0.991	0.963	4.24265e-225	4	BRD7
NMNAT3	2.51621e-224	0.650534	0.974	0.78	5.03243e-221	4	NMNAT3
ISG20	4.53576e-224	0.538792	0.853	0.425	9.07153e-221	4	ISG20
GAD1	4.78259e-224	0.515404	0.93	0.638	9.56519e-221	4	GAD1
TMEM9	2.30055e-222	0.829063	0.999	0.976	4.6011e-219	4	TMEM9
INHBB	4.70572e-219	0.504525	0.713	0.226	9.41144e-216	4	INHBB
GRM8	5.827e-219	0.306019	0.754	0.316	1.1654e-215	4	GRM8
MT31	2.11082e-217	1.07114	0.866	0.477	4.22164e-214	4	MT3
PNMT	2.27759e-214	0.46082	0.782	0.36	4.55518e-211	4	PNMT
MPP1	4.00135e-214	0.561775	0.879	0.611	8.00271e-211	4	MPP1
ACAA21	5.93407e-214	1.10604	0.997	0.991	1.18681e-210	4	ACAA2
FGF20	2.40482e-211	0.539175	0.629	0.226	4.80963e-208	4	FGF20
GLUL1	6.41976e-211	1.27159	0.99	0.913	1.28395e-207	4	GLUL
HS6ST1	4.38634e-209	0.502087	0.954	0.673	8.77268e-206	4	HS6ST1
RAB30	1.36211e-205	0.480904	0.924	0.708	2.72421e-202	4	RAB30
SLC7A8	2.22694e-204	0.568566	0.974	0.828	4.45387e-201	4	SLC7A8
AC007405.3	1.52673e-199	0.522282	0.96	0.757	3.05345e-196	4	AC007405.3
KITLG	1.06948e-192	0.443173	0.793	0.475	2.13896e-189	4	KITLG
ICK	3.51132e-192	0.513655	0.852	0.546	7.02265e-189	4	ICK
ABHD2	2.53073e-191	0.821981	0.994	0.924	5.06145e-188	4	ABHD2
AOPEP	3.4998e-191	0.457135	0.912	0.637	6.99959e-188	4	AOPEP
THOC3	1.72786e-190	0.741275	0.988	0.927	3.45571e-187	4	THOC3
ZNRF3	1.48908e-187	0.525966	0.907	0.686	2.97817e-184	4	ZNRF3
RAMP1	1.05548e-185	1.23107	0.776	0.354	2.11095e-182	4	RAMP1
AC007405.1	1.09697e-181	0.279827	0.736	0.402	2.19394e-178	4	AC007405.1
EFCAB14	1.5566e-180	0.587877	0.963	0.799	3.1132e-177	4	EFCAB14
ZAP70	1.56598e-180	0.316667	0.634	0.212	3.13197e-177	4	ZAP70
ATP6V0B	2.24078e-179	0.556018	0.999	0.994	4.48157e-176	4	ATP6V0B
DEPDC7	2.99451e-179	0.44435	0.865	0.489	5.98902e-176	4	DEPDC7
ASB4	1.2579e-177	0.262088	0.746	0.379	2.5158e-174	4	ASB4
SLC2A12	8.04459e-177	0.361193	0.804	0.59	1.60892e-173	4	SLC2A12
DBN1	2.05431e-173	0.36701	0.795	0.519	4.10863e-170	4	DBN1
PRSS22	1.03698e-170	0.597299	0.986	0.783	2.07396e-167	4	PRSS22
MAP3K20	2.05152e-166	0.835806	0.965	0.887	4.10304e-163	4	MAP3K20
SYT1	3.19671e-166	0.402479	0.688	0.33	6.39343e-163	4	SYT1
ILF2	4.98476e-166	0.936917	1	0.993	9.96953e-163	4	ILF2
DACH1	1.35124e-165	0.579261	0.899	0.73	2.70247e-162	4	DACH1
PROX1	1.43444e-164	0.748811	0.831	0.484	2.86889e-161	4	PROX1
CENPX1	1.48901e-162	0.711219	0.999	0.983	2.97802e-159	4	CENPX
ENPP3	1.45477e-161	0.39622	0.871	0.636	2.90955e-158	4	ENPP3
COLGALT2	1.59173e-159	0.3023	0.756	0.387	3.18345e-156	4	COLGALT2
CALML3	4.80078e-156	0.401045	0.696	0.429	9.60156e-153	4	CALML3
HPS4	5.02433e-156	0.427244	0.876	0.668	1.00487e-152	4	HPS4
PAM	7.7282e-156	0.501643	0.906	0.686	1.54564e-152	4	PAM
UGGT1	1.01257e-155	0.398664	0.883	0.618	2.02514e-152	4	UGGT1
SYTL2	2.45828e-153	0.293305	0.742	0.357	4.91655e-150	4	SYTL2
ASPSCR1	3.95705e-153	0.583624	0.923	0.724	7.9141e-150	4	ASPSCR1
PTPRO	7.86915e-152	0.974337	0.897	0.793	1.57383e-148	4	PTPRO
POLE4	1.00971e-151	0.65965	0.955	0.815	2.01941e-148	4	POLE4
AMOT	8.97916e-149	0.369353	0.857	0.611	1.79583e-145	4	AMOT
CDC42EP3	4.59844e-148	0.452419	0.907	0.664	9.19687e-145	4	CDC42EP3
RUNX1	1.01991e-147	0.433173	0.906	0.633	2.03982e-144	4	RUNX1
SESN31	3.06528e-144	0.577622	0.974	0.812	6.13056e-141	4	SESN3
RBP2	6.35359e-144	1.97073	0.818	0.689	1.27072e-140	4	RBP2
GOLIM4	3.53217e-143	0.83305	0.987	0.928	7.06435e-140	4	GOLIM4
PXK	5.64676e-142	0.302286	0.755	0.468	1.12935e-138	4	PXK
RAB6A	9.5117e-142	0.514985	0.973	0.844	1.90234e-138	4	RAB6A
FGL2	2.1173e-141	0.344331	0.54	0.227	4.23459e-138	4	FGL2
CAPN6	1.68854e-140	0.624977	0.839	0.633	3.37707e-137	4	CAPN6
C19orf48	4.50987e-139	0.645762	0.994	0.972	9.01974e-136	4	C19orf48
ANKRD29	2.05226e-138	0.270183	0.778	0.508	4.10452e-135	4	ANKRD29
MME1	9.24738e-137	0.525585	0.997	0.92	1.84948e-133	4	MME
MAN2A1	1.52553e-136	0.410323	0.871	0.655	3.05105e-133	4	MAN2A1
FAM178B	2.64715e-135	0.311787	0.677	0.41	5.2943e-132	4	FAM178B
SORBS2	4.71056e-133	0.529925	0.853	0.657	9.42113e-130	4	SORBS2
GLIPR1	6.74937e-133	0.519333	0.807	0.564	1.34987e-129	4	GLIPR1
COTL11	2.05924e-129	0.752337	0.996	0.992	4.11848e-126	4	COTL1
YPEL31	2.24417e-127	0.585965	0.961	0.854	4.48834e-124	4	YPEL3
PPFIBP1	1.06305e-124	0.343847	0.728	0.457	2.1261e-121	4	PPFIBP1
SMAD1	1.34162e-122	0.406636	0.867	0.631	2.68325e-119	4	SMAD1
DKK3	3.94571e-119	0.370796	0.616	0.357	7.89142e-116	4	DKK3
CDKN1A	1.12706e-117	0.48011	0.928	0.806	2.25412e-114	4	CDKN1A
KREMEN1	9.47971e-117	0.286111	0.692	0.475	1.89594e-113	4	KREMEN1
MYO101	1.90324e-113	0.580592	0.973	0.899	3.80648e-110	4	MYO10
CRYZ	1.58867e-112	0.44306	0.894	0.732	3.17734e-109	4	CRYZ
CST1	3.97125e-111	3.84941	0.643	0.496	7.9425e-108	4	CST1
SLCO3A1	5.12697e-111	0.404596	0.858	0.676	1.02539e-107	4	SLCO3A1
CYP17A1	1.51117e-110	0.282308	0.655	0.466	3.02235e-107	4	CYP17A1
BIK	4.77221e-108	0.420347	0.93	0.806	9.54443e-105	4	BIK
HUNK	2.44243e-105	0.277266	0.744	0.586	4.88485e-102	4	HUNK
PLA1A	2.98613e-105	0.276615	0.629	0.302	5.97226e-102	4	PLA1A
TMEM52	3.94481e-105	0.459902	0.874	0.767	7.88962e-102	4	TMEM52
PAQR8	1.217e-104	0.381089	0.852	0.66	2.43399e-101	4	PAQR8
DTD1	1.51025e-104	0.332831	0.938	0.806	3.0205e-101	4	DTD1
OXR1	7.72624e-104	0.414603	0.86	0.645	1.54525e-100	4	OXR1
SEC11C	6.03107e-103	0.398843	0.987	0.925	1.20621e-99	4	SEC11C
SORBS1	9.59855e-103	0.368016	0.853	0.701	1.91971e-99	4	SORBS1
PDZRN3	1.53431e-101	0.284897	0.675	0.391	3.06862e-98	4	PDZRN3
CRNDE	2.87747e-101	0.266052	0.784	0.461	5.75494e-98	4	CRNDE
PARM1	9.42235e-101	0.256536	0.759	0.515	1.88447e-97	4	PARM1
CEMIP	1.41818e-99	0.349327	0.892	0.762	2.83637e-96	4	CEMIP
SLC3A2	1.28402e-98	0.461633	0.996	0.981	2.56804e-95	4	SLC3A2
PLEKHB11	1.36416e-95	0.489137	1	0.983	2.72831e-92	4	PLEKHB1
TSC22D11	3.29594e-95	0.510709	1	1	6.59188e-92	4	TSC22D1
SFRP51	8.93441e-95	0.484166	0.865	0.663	1.78688e-91	4	SFRP5
DKK4	1.22282e-90	2.25119	0.608	0.446	2.44563e-87	4	DKK4
GZMB	1.21849e-86	0.406408	0.617	0.501	2.43697e-83	4	GZMB
DIO3OS1	1.75889e-85	0.390515	0.925	0.754	3.51777e-82	4	DIO3OS
MUCL1	1.97123e-85	0.913349	0.485	0.23	3.94246e-82	4	MUCL1
ADRA2C	7.10444e-85	0.266161	0.662	0.449	1.42089e-81	4	ADRA2C
LRRC58	7.74779e-85	0.363574	0.876	0.749	1.54956e-81	4	LRRC58
DSP1	2.5756e-83	0.549628	0.982	0.954	5.1512e-80	4	DSP
GCC2	2.95076e-82	0.533351	0.862	0.703	5.90152e-79	4	GCC2
FILIP1L	1.3533e-79	0.281069	0.506	0.271	2.70661e-76	4	FILIP1L
PKIG	7.05389e-76	0.264245	0.892	0.69	1.41078e-72	4	PKIG
CTSD1	4.64344e-75	0.36599	1	0.995	9.28688e-72	4	CTSD
IFI27	7.34082e-75	0.368762	0.753	0.63	1.46816e-71	4	IFI27
FN1	1.56378e-74	0.602049	0.695	0.557	3.12756e-71	4	FN1
PRSS56	5.30117e-73	1.17557	0.53	0.368	1.06023e-69	4	PRSS56
CEMIP21	2.97445e-70	0.35251	0.897	0.789	5.9489e-67	4	CEMIP2
WNT6	2.14535e-69	0.476325	0.517	0.238	4.2907e-66	4	WNT6
TACC1	4.28784e-68	0.349527	0.856	0.668	8.57568e-65	4	TACC1
GPR155	4.54948e-67	0.337113	0.512	0.291	9.09896e-64	4	GPR155
PMAIP1	1.50128e-66	0.336727	0.771	0.598	3.00256e-63	4	PMAIP1
GNAI1	5.52108e-65	0.269136	0.543	0.362	1.10422e-61	4	GNAI1
DRD2	1.18095e-58	0.315799	0.988	0.947	2.3619e-55	4	DRD2
COL9A31	3.13986e-58	0.312891	0.961	0.881	6.27972e-55	4	COL9A3
MSMO1	1.82709e-57	0.292455	0.959	0.909	3.65417e-54	4	MSMO1
ARHGAP18	3.69628e-55	0.324349	0.906	0.812	7.39256e-52	4	ARHGAP18
LPCAT2	6.94687e-52	0.273396	0.698	0.592	1.38937e-48	4	LPCAT2
H2AFJ	9.00955e-50	0.41283	1	1	1.80191e-46	4	H2AFJ
APOE	1.27651e-49	0.290463	0.684	0.63	2.55301e-46	4	APOE
SOX41	1.12496e-47	0.466998	0.996	0.983	2.24992e-44	4	SOX4
APOC2	1.56795e-47	0.386096	0.631	0.496	3.13591e-44	4	APOC2
PATJ	1.57145e-46	0.254337	0.799	0.66	3.1429e-43	4	PATJ
AREG	1.93954e-45	0.344383	0.988	0.946	3.87908e-42	4	AREG
IDI11	4.78875e-43	0.261623	0.955	0.911	9.5775e-40	4	IDI1
MTPN1	5.1516e-38	0.304831	0.872	0.83	1.03032e-34	4	MTPN
DEFA5	5.69928e-38	5.30324	0.617	0.59	1.13986e-34	4	DEFA5
ALDH3A11	6.72171e-37	0.302561	0.932	0.832	1.34434e-33	4	ALDH3A1
ATRX1	8.00062e-33	0.346687	0.948	0.919	1.60012e-29	4	ATRX
PCP41	1.60169e-28	0.250932	0.942	0.881	3.20338e-25	4	PCP4
RGCC1	2.08871e-24	0.334717	0.793	0.732	4.17742e-21	4	RGCC
LTB1	1.65979e-23	0.405349	0.613	0.499	3.31958e-20	4	LTB
RPS201	1.92848e-22	0.290515	1	1	3.85697e-19	4	RPS20
RPL231	5.98689e-22	0.319645	1	1	1.19738e-18	4	RPL23
ZKSCAN11	6.30315e-22	0.254249	0.902	0.892	1.26063e-18	4	ZKSCAN1
CST61	1.69999e-21	0.282769	0.901	0.854	3.39997e-18	4	CST6
CA6	2.38802e-20	0.257326	0.277	0.102	4.77604e-17	4	CA6
KCNQ1OT11	1.76563e-11	0.497394	0.59	0.608	3.53126e-08	4	KCNQ1OT1
MALAT11	3.39489e-07	0.408116	0.957	0.97	0.000678977	4	MALAT1
NEAT11	8.46667e-06	0.31022	0.802	0.838	0.0169333	4	NEAT1
CCL201	4.01945e-05	0.477997	0.383	0.512	0.0803889	4	CCL20
LEMD11	6.16877e-182	0.469535	0.951	0.728	1.23375e-178	5	LEMD1
PRSS31	1.02385e-169	0.637478	1	0.994	2.04771e-166	5	PRSS3
TMEM265	2.21455e-140	0.54323	0.984	0.894	4.42911e-137	5	TMEM265
CDA1	4.15505e-135	0.652988	0.987	0.879	8.3101e-132	5	CDA
AZGP11	3.32404e-130	0.534587	1	0.991	6.64808e-127	5	AZGP1
PRSS21	3.79928e-128	0.525175	0.84	0.521	7.59856e-125	5	PRSS2
TM4SF11	5.27336e-119	0.522743	0.99	0.913	1.05467e-115	5	TM4SF1
KLK61	3.56612e-116	0.561904	0.983	0.901	7.13225e-113	5	KLK6
PDZK1IP1	1.25743e-113	0.57476	0.94	0.775	2.51486e-110	5	PDZK1IP1
ASS1	3.7756e-112	0.433995	0.996	0.952	7.5512e-109	5	ASS1
CTSD2	1.83157e-110	0.621982	0.999	0.995	3.66313e-107	5	CTSD
UPK3A	9.61088e-110	0.281765	0.887	0.655	1.92218e-106	5	UPK3A
FOLR1	8.90415e-108	0.427093	0.878	0.618	1.78083e-104	5	FOLR1
TPPP31	1.01859e-106	0.255264	0.868	0.563	2.03717e-103	5	TPPP3
PHGR1	4.91955e-102	0.503076	0.999	0.989	9.8391e-99	5	PHGR1
ALDH3A12	1.9699e-101	0.808595	0.961	0.828	3.93981e-98	5	ALDH3A1
EIF11	1.4565e-99	0.347617	1	1	2.913e-96	5	EIF1
RPS26	1.402e-97	0.32104	1	0.999	2.804e-94	5	RPS26
SAT11	8.2762e-97	0.670031	0.997	0.993	1.65524e-93	5	SAT1
UCA11	7.54788e-96	0.576269	0.968	0.837	1.50958e-92	5	UCA1
IGFL2-AS11	8.28185e-96	0.544742	0.936	0.659	1.65637e-92	5	IGFL2-AS1
HIST3H2A1	1.46663e-95	0.451593	0.996	0.961	2.93327e-92	5	HIST3H2A
SLC7A7	2.77945e-95	0.347055	0.94	0.746	5.5589e-92	5	SLC7A7
SELENOP1	2.53075e-91	0.470984	0.894	0.629	5.06149e-88	5	SELENOP
CST62	2.89263e-91	0.342955	0.979	0.844	5.78526e-88	5	CST6
RHOC	4.27563e-90	0.338486	1	0.992	8.55126e-87	5	RHOC
IGFBP4	2.75373e-89	0.401017	0.999	0.982	5.50746e-86	5	IGFBP4
PPP1R14D1	1.03904e-87	0.426617	0.996	0.939	2.07808e-84	5	PPP1R14D
CYP1A1	2.15849e-86	0.46467	0.873	0.638	4.31699e-83	5	CYP1A1
MUC13	1.49775e-83	0.4469	0.984	0.925	2.99551e-80	5	MUC13
TAGLN21	1.6677e-83	0.343918	1	0.998	3.33539e-80	5	TAGLN2
PRSS8	5.57051e-83	0.34627	1	0.996	1.1141e-79	5	PRSS8
MRPS61	4.28161e-81	0.389727	1	0.999	8.56323e-78	5	MRPS6
ANKRD40CL	4.43789e-81	0.272508	0.951	0.783	8.87578e-78	5	ANKRD40CL
NUPR1	7.60563e-80	0.867238	0.975	0.879	1.52113e-76	5	NUPR1
AKR7A3	2.29688e-78	0.350443	0.994	0.933	4.59377e-75	5	AKR7A3
SDCBP2	8.75747e-78	0.345129	0.926	0.731	1.75149e-74	5	SDCBP2
PYGB	1.42543e-77	0.362277	0.957	0.858	2.85085e-74	5	PYGB
POLD41	5.37581e-77	0.314291	1	0.994	1.07516e-73	5	POLD4
S100A41	5.88598e-77	0.556793	1	0.992	1.1772e-73	5	S100A4
CAPG1	2.04746e-76	0.385109	0.982	0.929	4.09492e-73	5	CAPG
SLC22A18	1.37901e-75	0.299482	0.991	0.955	2.75802e-72	5	SLC22A18
METRN1	3.46319e-75	0.38084	0.999	0.981	6.92638e-72	5	METRN
LYZ1	7.03561e-75	0.420377	0.994	0.929	1.40712e-71	5	LYZ
S100A10	1.26117e-74	0.414538	1	0.998	2.52233e-71	5	S100A10
IL2RG1	5.22849e-73	0.392867	0.975	0.914	1.0457e-69	5	IL2RG
TIMP11	3.73618e-71	0.406429	0.988	0.961	7.47236e-68	5	TIMP1
EIF4EBP11	6.45695e-69	0.397441	1	1	1.29139e-65	5	EIF4EBP1
MUC20	1.89112e-66	0.334512	0.991	0.939	3.78223e-63	5	MUC20
CCL202	6.66748e-65	0.368139	0.77	0.463	1.3335e-61	5	CCL20
SNHG1	2.54531e-64	0.320786	0.977	0.894	5.09061e-61	5	SNHG1
DBP	2.71941e-61	0.277731	0.944	0.795	5.43882e-58	5	DBP
TM4SF5	1.13851e-58	0.258342	0.929	0.791	2.27702e-55	5	TM4SF5
RGCC2	2.82881e-58	0.381295	0.909	0.717	5.65761e-55	5	RGCC
HERPUD1	1.1399e-55	0.403813	0.987	0.954	2.2798e-52	5	HERPUD1
S100P	1.63977e-55	0.394808	0.842	0.615	3.27954e-52	5	S100P
AKR1C3	1.86906e-55	0.312883	1	0.999	3.73812e-52	5	AKR1C3
TMEM54	8.41036e-54	0.268309	0.997	0.991	1.68207e-50	5	TMEM54
SERPINA1	2.13701e-51	0.323811	0.661	0.382	4.27402e-48	5	SERPINA1
COL9A32	3.62982e-51	0.250692	0.978	0.879	7.25965e-48	5	COL9A3
TSC22D12	4.07403e-51	0.409182	1	1	8.14806e-48	5	TSC22D1
PRAC11	7.14728e-51	0.30088	0.991	0.968	1.42946e-47	5	PRAC1
ADIRF1	2.38908e-49	0.359944	0.908	0.732	4.77816e-46	5	ADIRF
CLDN3	9.15343e-48	0.250644	1	0.998	1.83069e-44	5	CLDN3
HIST1H2AC	6.77666e-43	0.285854	0.955	0.836	1.35533e-39	5	HIST1H2AC
PLTP1	2.04527e-42	0.345305	0.983	0.959	4.09055e-39	5	PLTP
NEURL3	3.79837e-41	0.256195	0.713	0.488	7.59673e-38	5	NEURL3
S100A6	7.51346e-41	0.270783	1	1	1.50269e-37	5	S100A6
ZG16B	3.96842e-39	0.304552	0.974	0.895	7.93684e-36	5	ZG16B
DDIT4	1.72995e-36	0.405028	0.988	0.962	3.45989e-33	5	DDIT4
LGALS41	7.71955e-33	0.252433	1	0.999	1.54391e-29	5	LGALS4
FAM3D1	1.13476e-31	0.309546	0.931	0.812	2.26951e-28	5	FAM3D
NDRG1	1.84835e-170	1.37473	0.941	0.68	3.6967e-167	6	NDRG1
P4HA1	2.82126e-167	0.824613	0.955	0.766	5.64251e-164	6	P4HA1
EGLN3	5.08358e-158	0.920908	0.9	0.667	1.01672e-154	6	EGLN3
TMCC1	1.901e-156	0.854812	0.937	0.71	3.80199e-153	6	TMCC1
C4orf3	1.13208e-152	0.991986	0.995	0.994	2.26417e-149	6	C4orf3
LDHA1	4.47822e-150	1.19389	0.995	0.998	8.95644e-147	6	LDHA
VEGFA	1.22729e-146	0.867957	0.955	0.787	2.45458e-143	6	VEGFA
PLOD2	1.80181e-144	0.96359	0.943	0.827	3.60362e-141	6	PLOD2
ERO1A	8.20036e-141	0.805313	0.984	0.914	1.64007e-137	6	ERO1A
FAM13A	1.05008e-136	0.762415	0.857	0.607	2.10017e-133	6	FAM13A
ATP1B1	1.40494e-135	1.19427	0.989	0.94	2.80988e-132	6	ATP1B1
CA91	4.62348e-133	1.37802	0.966	0.914	9.24695e-130	6	CA9
PGK11	2.24677e-131	0.93606	1	1	4.49354e-128	6	PGK1
HSP90B1	8.53853e-124	0.905632	0.995	0.996	1.70771e-120	6	HSP90B1
LMAN11	1.34879e-122	0.703865	0.971	0.872	2.69757e-119	6	LMAN1
TFF3	9.3427e-112	1.70718	0.998	0.995	1.86854e-108	6	TFF3
SLC6A8	5.34072e-110	1.20356	0.959	0.913	1.06814e-106	6	SLC6A8
CES21	8.45478e-108	1.52486	0.955	0.929	1.69096e-104	6	CES2
SLC11A2	4.26731e-107	0.739461	0.866	0.707	8.53461e-104	6	SLC11A2
SORL1	4.83744e-107	0.667409	0.853	0.643	9.67489e-104	6	SORL1
SLC16A3	1.02102e-99	0.449083	0.855	0.603	2.04203e-96	6	SLC16A3
KLF61	1.89834e-99	0.690692	0.912	0.701	3.79668e-96	6	KLF6
NEAT12	6.56986e-99	1.8055	0.914	0.829	1.31397e-95	6	NEAT1
GOLGA41	6.89725e-99	0.696866	0.948	0.817	1.37945e-95	6	GOLGA4
MTDH1	5.53758e-94	0.699985	0.991	0.971	1.10752e-90	6	MTDH
SDCBP21	2.45552e-92	0.741816	0.909	0.742	4.91104e-89	6	SDCBP2
PLAC8	3.36399e-92	0.553976	0.798	0.613	6.72798e-89	6	PLAC8
GFPT1	2.10219e-88	0.622257	0.977	0.947	4.20438e-85	6	GFPT1
MIR210HG	2.20011e-88	0.499696	0.828	0.706	4.40022e-85	6	MIR210HG
FXYD31	3.20823e-88	1.194	0.977	0.966	6.41646e-85	6	FXYD3
SCD	4.73254e-88	0.806813	0.986	0.982	9.46508e-85	6	SCD
AC087482.1	1.77675e-84	0.433861	0.762	0.599	3.5535e-81	6	AC087482.1
CMIP1	8.42003e-84	0.455386	0.934	0.827	1.68401e-80	6	CMIP
PFKP	2.06913e-83	0.509833	0.916	0.837	4.13827e-80	6	PFKP
LINC01559	1.8527e-81	0.480767	0.737	0.485	3.70541e-78	6	LINC01559
TFF2	4.02251e-81	1.16593	0.599	0.288	8.04502e-78	6	TFF2
KRT20	8.04762e-80	0.80817	0.873	0.736	1.60952e-76	6	KRT20
SRRM21	1.07253e-78	0.576063	0.991	0.98	2.14506e-75	6	SRRM2
ZMYND81	1.3563e-78	0.4937	0.959	0.883	2.7126e-75	6	ZMYND8
MT-ND51	1.39173e-77	0.902091	0.982	0.918	2.78346e-74	6	MT-ND5
EPRS	2.86013e-77	0.532103	0.959	0.844	5.72026e-74	6	EPRS
GBE1	4.09085e-77	0.288874	0.769	0.467	8.1817e-74	6	GBE1
MALAT12	1.45079e-75	1.68913	0.973	0.968	2.90159e-72	6	MALAT1
ZBTB7A1	5.66458e-75	0.477585	0.943	0.841	1.13292e-71	6	ZBTB7A
FLNB	6.82657e-75	0.479394	0.896	0.795	1.36531e-71	6	FLNB
HERPUD11	5.26462e-74	0.959629	0.991	0.956	1.05292e-70	6	HERPUD1
DDIT41	1.19394e-72	0.954581	0.986	0.964	2.38789e-69	6	DDIT4
LIMA1	3.28412e-71	0.437424	0.866	0.764	6.56823e-68	6	LIMA1
TMF1	1.47102e-70	0.392483	0.868	0.711	2.94204e-67	6	TMF1
MSMO11	7.50662e-69	0.667056	0.959	0.912	1.50132e-65	6	MSMO1
MTPN2	3.17331e-68	0.426511	0.925	0.829	6.34662e-65	6	MTPN
RBCK11	5.82458e-68	0.57271	0.998	0.992	1.16492e-64	6	RBCK1
ANKRD111	5.8451e-68	0.549258	0.95	0.87	1.16902e-64	6	ANKRD11
APOL6	2.67147e-67	0.31947	0.796	0.605	5.34293e-64	6	APOL6
LGALS3	2.67572e-67	0.815975	0.998	0.999	5.35144e-64	6	LGALS3
MT-ND21	6.25341e-67	0.867064	0.991	0.952	1.25068e-63	6	MT-ND2
FABP11	7.6531e-66	1.83353	0.989	0.982	1.53062e-62	6	FABP1
CYP51A1	1.66844e-65	0.459605	0.893	0.778	3.33689e-62	6	CYP51A1
SLC51A	3.28712e-65	0.516762	0.707	0.584	6.57424e-62	6	SLC51A
SERPINE2	4.11239e-65	0.658349	0.882	0.718	8.22478e-62	6	SERPINE2
KRT19	3.87445e-64	0.830748	1	0.998	7.74889e-61	6	KRT19
MT-ND41	4.23683e-64	0.885025	0.998	0.99	8.47366e-61	6	MT-ND4
LRRFIP11	1.14474e-63	0.419098	0.9	0.794	2.28949e-60	6	LRRFIP1
TTC31	1.18527e-63	0.49639	0.964	0.918	2.37053e-60	6	TTC3
TFF1	1.23138e-63	1.24986	0.748	0.636	2.46275e-60	6	TFF1
MAFG	2.47099e-63	0.422354	0.878	0.706	4.94198e-60	6	MAFG
GPI1	2.75533e-63	0.534168	0.984	0.98	5.51067e-60	6	GPI
TFRC	1.69671e-62	0.403939	0.855	0.754	3.39343e-59	6	TFRC
MT-ND4L1	4.79571e-62	0.510098	0.948	0.849	9.59142e-59	6	MT-ND4L
SQLE	9.66809e-62	0.557551	0.902	0.84	1.93362e-58	6	SQLE
TMPRSS4	5.23957e-61	0.401194	0.753	0.6	1.04791e-57	6	TMPRSS4
TSPAN13	6.8672e-61	0.556038	0.923	0.921	1.37344e-57	6	TSPAN13
B4GALT1	1.31063e-60	0.40898	0.916	0.82	2.62126e-57	6	B4GALT1
SPAG9	1.85372e-60	0.297371	0.753	0.533	3.70743e-57	6	SPAG9
MUC17	2.41747e-60	0.406936	0.692	0.503	4.83494e-57	6	MUC17
ATP2B1	3.35274e-60	0.299041	0.721	0.507	6.70547e-57	6	ATP2B1
MT-ND11	4.93418e-60	0.816515	0.989	0.963	9.86837e-57	6	MT-ND1
BHLHE40	5.28543e-60	0.476717	0.9	0.765	1.05709e-56	6	BHLHE40
RBM47	7.32403e-59	0.357577	0.862	0.702	1.46481e-55	6	RBM47
DNAJC3	1.13278e-58	0.395389	0.916	0.815	2.26555e-55	6	DNAJC3
HMGCS1	1.19695e-58	0.373005	0.816	0.732	2.39391e-55	6	HMGCS1
MUC201	3.26636e-58	0.622449	0.941	0.945	6.53271e-55	6	MUC20
PPARA1	6.67545e-57	0.351603	0.844	0.738	1.33509e-53	6	PPARA
PDXK	1.09046e-56	0.414869	0.982	0.983	2.18093e-53	6	PDXK
TPI11	1.18861e-56	0.431787	1	1	2.37722e-53	6	TPI1
PCK1	1.84825e-56	0.475422	0.791	0.623	3.6965e-53	6	PCK1
RAB11FIP11	3.33216e-56	0.484847	0.971	0.954	6.66432e-53	6	RAB11FIP1
STK41	3.59252e-56	0.392026	0.896	0.785	7.18504e-53	6	STK4
MTRNR2L121	3.18703e-55	0.521188	0.961	0.841	6.37406e-52	6	MTRNR2L12
SLC40A1	4.81925e-55	0.636315	0.902	0.815	9.6385e-52	6	SLC40A1
PGAM11	7.64547e-55	0.385483	0.993	0.989	1.52909e-51	6	PGAM1
CCDC186	9.16355e-55	0.325895	0.844	0.698	1.83271e-51	6	CCDC186
CELF11	6.35849e-54	0.352804	0.887	0.808	1.2717e-50	6	CELF1
CAPN2	2.79036e-53	0.333678	0.807	0.648	5.58073e-50	6	CAPN2
GDF15	3.51325e-53	0.968625	0.893	0.786	7.02649e-50	6	GDF15
MALL	3.66279e-53	0.426496	0.667	0.506	7.32558e-50	6	MALL
S100A101	5.78265e-53	0.618652	0.998	0.998	1.15653e-49	6	S100A10
GCC21	1.42554e-52	0.364004	0.871	0.711	2.85108e-49	6	GCC2
HILPDA	3.59071e-52	0.462096	0.907	0.865	7.18143e-49	6	HILPDA
SLC25A361	5.47044e-52	0.324863	0.873	0.765	1.09409e-48	6	SLC25A36
PNISR1	1.01085e-51	0.40322	0.923	0.855	2.02171e-48	6	PNISR
KIF5B1	1.44401e-51	0.527567	0.991	0.991	2.88802e-48	6	KIF5B
KDM5B1	2.59875e-51	0.327669	0.862	0.73	5.1975e-48	6	KDM5B
SLC2A1	8.48161e-51	0.337687	0.791	0.632	1.69632e-47	6	SLC2A1
MUC131	1.11659e-50	0.61238	0.968	0.93	2.23319e-47	6	MUC13
GPA33	1.86302e-50	0.648086	0.839	0.807	3.72604e-47	6	GPA33
WSB1	6.34486e-50	0.353891	0.816	0.672	1.26897e-46	6	WSB1
GPT2	9.30273e-50	0.329458	0.848	0.773	1.86055e-46	6	GPT2
ARL6IP11	1.34021e-49	0.343077	1	0.998	2.68041e-46	6	ARL6IP1
NEDD9	2.71322e-49	0.273086	0.766	0.599	5.42643e-46	6	NEDD9
GCNT3	3.77899e-49	0.387627	0.755	0.611	7.55798e-46	6	GCNT3
CEACAM5	5.02197e-49	1.02179	0.707	0.611	1.00439e-45	6	CEACAM5
NSD31	6.99204e-49	0.411319	0.98	0.928	1.39841e-45	6	NSD3
PIM1	8.44096e-49	0.319012	0.753	0.636	1.68819e-45	6	PIM1
KLF4	9.31531e-49	0.340377	0.834	0.674	1.86306e-45	6	KLF4
RIOK3	1.95561e-48	0.312149	0.737	0.585	3.91122e-45	6	RIOK3
MAP1LC3B	2.21526e-48	0.593505	0.998	0.994	4.43053e-45	6	MAP1LC3B
BTG11	2.56113e-48	0.753351	0.984	0.97	5.12226e-45	6	BTG1
MT-CO11	4.45416e-48	0.73733	0.998	0.996	8.90831e-45	6	MT-CO1
PRRC2C1	7.92796e-48	0.398695	0.955	0.883	1.58559e-44	6	PRRC2C
SLC5A3	1.88812e-47	0.469892	0.776	0.571	3.77625e-44	6	SLC5A3
DHCR71	1.89197e-47	0.525364	0.955	0.939	3.78393e-44	6	DHCR7
CD68	2.11592e-47	0.401878	0.977	0.87	4.23183e-44	6	CD68
DEK2	3.51977e-47	0.432982	0.975	0.956	7.03954e-44	6	DEK
KTN11	3.63717e-47	0.367764	0.961	0.889	7.27433e-44	6	KTN1
LPP1	5.61996e-47	0.359289	0.896	0.782	1.12399e-43	6	LPP
XIAP	1.1738e-46	0.283882	0.807	0.602	2.3476e-43	6	XIAP
ROCK21	2.02189e-45	0.382371	0.857	0.787	4.04378e-42	6	ROCK2
STC2	2.30132e-45	0.269971	0.615	0.412	4.60264e-42	6	STC2
TSPAN1	2.53029e-45	0.598306	0.848	0.795	5.06058e-42	6	TSPAN1
ARID3A	3.25963e-45	0.316148	0.766	0.7	6.51926e-42	6	ARID3A
RAB6A1	5.13776e-45	0.344234	0.914	0.854	1.02755e-41	6	RAB6A
DDX211	5.16444e-45	0.407343	0.939	0.908	1.03289e-41	6	DDX21
EIF3A1	2.01429e-44	0.416175	0.968	0.939	4.02858e-41	6	EIF3A
AKR1C31	2.16556e-44	0.578886	0.995	0.999	4.33112e-41	6	AKR1C3
APOBEC1	3.93741e-43	0.440253	0.796	0.706	7.87481e-40	6	APOBEC1
MIR194-2HG1	7.20251e-43	0.346043	0.798	0.709	1.4405e-39	6	MIR194-2HG
TXNRD1	8.79495e-43	0.349885	0.837	0.738	1.75899e-39	6	TXNRD1
ZNF292	1.4562e-42	0.320004	0.764	0.605	2.91241e-39	6	ZNF292
RPL232	3.6596e-42	0.492143	1	1	7.31921e-39	6	RPL23
ANKRD12	6.37025e-42	0.299829	0.8	0.64	1.27405e-38	6	ANKRD12
RPS6KA31	8.42352e-42	0.311599	0.834	0.73	1.6847e-38	6	RPS6KA3
STX161	1.85181e-41	0.289843	0.868	0.822	3.70362e-38	6	STX16
ZFP36L11	3.11693e-41	0.560814	0.975	0.935	6.23386e-38	6	ZFP36L1
TENT4B	6.16246e-41	0.268023	0.744	0.643	1.23249e-37	6	TENT4B
KCNK6	7.7344e-41	0.28916	0.728	0.626	1.54688e-37	6	KCNK6
RPS202	8.38697e-41	0.405871	1	1	1.67739e-37	6	RPS20
UACA	8.57791e-41	0.280937	0.76	0.675	1.71558e-37	6	UACA
IDI12	8.62297e-41	0.43891	0.95	0.913	1.72459e-37	6	IDI1
IRS2	9.41787e-41	0.270688	0.762	0.582	1.88357e-37	6	IRS2
ARF4	1.45892e-40	0.664402	0.984	0.994	2.91783e-37	6	ARF4
TRIM561	3.84348e-40	0.277249	0.814	0.674	7.68696e-37	6	TRIM56
ENO11	4.85701e-40	0.401478	0.995	0.999	9.71401e-37	6	ENO1
C19orf33	4.14402e-39	0.337544	0.751	0.612	8.28804e-36	6	C19orf33
MLEC2	5.5328e-39	0.420454	0.984	0.996	1.10656e-35	6	MLEC
TRIM31	7.30843e-39	0.3974	0.948	0.898	1.46169e-35	6	TRIM31
PNN1	1.23351e-38	0.3559	0.927	0.894	2.46702e-35	6	PNN
SPTBN1	6.79198e-38	0.292504	0.844	0.763	1.3584e-34	6	SPTBN1
GOLGA2	9.65708e-38	0.250167	0.71	0.588	1.93142e-34	6	GOLGA2
RAD211	3.15315e-37	0.259766	0.946	0.851	6.30629e-34	6	RAD21
ANKRD37	5.06859e-37	0.347313	0.658	0.581	1.01372e-33	6	ANKRD37
ANGPTL4	6.18535e-37	0.452718	0.569	0.482	1.23707e-33	6	ANGPTL4
AGR2	8.97169e-37	0.841054	0.939	0.914	1.79434e-33	6	AGR2
TXNIP2	8.99705e-37	0.432514	0.995	0.977	1.79941e-33	6	TXNIP
TRIB3	3.20156e-36	0.406595	0.81	0.726	6.40312e-33	6	TRIB3
BRD4	4.15479e-36	0.252538	0.868	0.767	8.30958e-33	6	BRD4
FNBP41	1.32935e-35	0.282943	0.853	0.8	2.65871e-32	6	FNBP4
ADIRF2	1.72781e-35	0.526607	0.878	0.743	3.45562e-32	6	ADIRF
CIAO2B	9.72107e-35	0.267746	1	1	1.94421e-31	6	CIAO2B
AGPAT2	3.23562e-34	0.347308	0.975	0.982	6.47125e-31	6	AGPAT2
FHL2	3.68779e-34	0.429504	0.961	0.956	7.37558e-31	6	FHL2
HIST1H4C2	9.29742e-34	0.251189	0.914	0.907	1.85948e-30	6	HIST1H4C
IGFBP21	1.16329e-33	0.664297	0.925	0.907	2.32657e-30	6	IGFBP2
PRSS32	8.04204e-33	0.445859	0.998	0.995	1.60841e-29	6	PRSS3
OSGIN1	8.4989e-33	0.354357	0.746	0.661	1.69978e-29	6	OSGIN1
RRBP11	1.07709e-32	0.326878	0.943	0.922	2.15418e-29	6	RRBP1
LINC01133	5.74317e-32	0.250483	0.515	0.361	1.14863e-28	6	LINC01133
TNFRSF12A	7.86925e-32	0.411271	0.93	0.898	1.57385e-28	6	TNFRSF12A
ZKSCAN12	3.39154e-31	0.31014	0.943	0.889	6.78309e-28	6	ZKSCAN1
HKDC1	4.14343e-31	0.254968	0.769	0.729	8.28685e-28	6	HKDC1
CEACAM61	4.27164e-31	0.710556	0.76	0.723	8.54328e-28	6	CEACAM6
POLR2J31	7.92388e-31	0.276412	0.696	0.611	1.58478e-27	6	POLR2J3
IFRD1	9.12623e-31	0.280261	0.719	0.648	1.82525e-27	6	IFRD1
S100P1	1.76577e-30	0.561846	0.757	0.632	3.53155e-27	6	S100P
SLC31A1	2.09483e-30	0.261009	0.778	0.703	4.18966e-27	6	SLC31A1
2023-06-01	2.9683e-30	0.395893	0.925	0.938	5.9366e-27	6	JUN
KCNQ1OT12	2.12167e-29	0.414211	0.671	0.601	4.24335e-26	6	KCNQ1OT1
NFE2L31	2.94019e-29	0.371944	0.893	0.906	5.88038e-26	6	NFE2L3
GOLGB11	7.72426e-29	0.26404	0.887	0.825	1.54485e-25	6	GOLGB1
SLC22A181	2.30088e-28	0.258008	0.975	0.958	4.60176e-25	6	SLC22A18
SAT12	2.84593e-28	0.442043	0.998	0.993	5.69185e-25	6	SAT1
ANXA21	3.10978e-28	0.381802	0.998	0.998	6.21955e-25	6	ANXA2
TMEM141	7.55328e-28	0.368292	0.993	0.998	1.51066e-24	6	TMEM141
MT-CYB1	8.162e-28	0.519309	0.998	0.985	1.6324e-24	6	MT-CYB
INSIG1	8.32229e-28	0.259912	0.791	0.767	1.66446e-24	6	INSIG1
AHNAK	1.02786e-27	0.259035	0.694	0.556	2.05573e-24	6	AHNAK
ATRX2	1.52946e-27	0.292871	0.937	0.921	3.05891e-24	6	ATRX
CKB	1.65725e-27	0.395688	0.839	0.792	3.3145e-24	6	CKB
DSP2	2.34894e-27	0.29699	0.955	0.957	4.69788e-24	6	DSP
MT-CO22	3.32237e-27	0.511522	1	0.999	6.64474e-24	6	MT-CO2
DDIT3	3.33501e-27	0.457983	0.707	0.577	6.67002e-24	6	DDIT3
NUCKS12	6.84932e-27	0.257229	0.971	0.95	1.36986e-23	6	NUCKS1
ARHGAP181	1.27168e-26	0.265849	0.834	0.821	2.54337e-23	6	ARHGAP18
HEPH	1.69417e-26	0.29739	0.653	0.644	3.38833e-23	6	HEPH
ECM11	2.95422e-26	0.60488	0.739	0.652	5.90844e-23	6	ECM1
MACC11	5.15978e-26	0.312466	0.83	0.79	1.03196e-22	6	MACC1
MVD1	9.6169e-26	0.34289	0.975	0.968	1.92338e-22	6	MVD
CCL203	1.02817e-25	1.20633	0.649	0.487	2.05634e-22	6	CCL20
MT-ATP61	3.48335e-25	0.519538	0.993	0.985	6.9667e-22	6	MT-ATP6
DDT1	6.40718e-25	0.268489	0.998	0.995	1.28144e-21	6	DDT
PRSS81	1.72291e-24	0.302697	0.995	0.997	3.44583e-21	6	PRSS8
HSPH1	2.30705e-24	0.278806	0.866	0.828	4.6141e-21	6	HSPH1
CCPG1	3.70657e-24	0.262688	0.671	0.589	7.41314e-21	6	CCPG1
MT-ND31	5.03364e-24	0.467955	0.986	0.966	1.00673e-20	6	MT-ND3
ME1	9.88675e-24	0.309938	0.78	0.787	1.97735e-20	6	ME1
METRN2	1.18348e-23	0.363697	0.995	0.982	2.36696e-20	6	METRN
RAB5IF	2.62825e-23	0.306147	1	1	5.2565e-20	6	RAB5IF
MRPS62	4.46655e-23	0.670595	0.998	0.999	8.9331e-20	6	MRPS6
GLRX	9.80573e-23	0.253654	0.898	0.853	1.96115e-19	6	GLRX
HIST1H2BD	1.40375e-22	0.267291	0.653	0.609	2.8075e-19	6	HIST1H2BD
UPP1	3.64724e-22	0.281599	0.608	0.527	7.29449e-19	6	UPP1
ENO2	1.7726e-21	0.291776	0.594	0.548	3.5452e-18	6	ENO2
PRSS231	7.14669e-21	0.439018	0.984	0.997	1.42934e-17	6	PRSS23
EBP1	2.2774e-20	0.315786	0.991	0.995	4.5548e-17	6	EBP
FDPS1	2.93741e-20	0.292717	0.991	0.995	5.87483e-17	6	FDPS
PPP1R14D2	4.3711e-20	0.254833	0.968	0.944	8.74219e-17	6	PPP1R14D
GPRC5A	7.4036e-20	0.265899	0.78	0.75	1.48072e-16	6	GPRC5A
S100A42	2.1913e-19	0.462247	1	0.992	4.3826e-16	6	S100A4
NMB	3.99905e-19	0.293727	0.93	0.931	7.99809e-16	6	NMB
MT-CO31	5.57844e-19	0.398423	0.998	0.992	1.11569e-15	6	MT-CO3
SNX10	2.00747e-18	0.263512	0.726	0.732	4.01494e-15	6	SNX10
ARG2	3.03507e-18	0.365813	0.751	0.703	6.07014e-15	6	ARG2
CFDP1	1.47281e-16	0.299849	0.993	0.998	2.94562e-13	6	CFDP1
EREG	1.65827e-16	0.28851	0.714	0.749	3.31654e-13	6	EREG
AKR1C2	1.83303e-16	0.254324	0.594	0.635	3.66605e-13	6	AKR1C2
AZGP12	3.68118e-16	0.314225	0.989	0.992	7.36236e-13	6	AZGP1
CLDN31	8.01304e-16	0.252232	0.993	0.998	1.60261e-12	6	CLDN3
GARS1	1.47964e-15	0.292243	0.914	0.92	2.95928e-12	6	GARS
PHLDA2	2.59866e-15	0.300345	0.8	0.78	5.19731e-12	6	PHLDA2
MTHFD21	4.22137e-15	0.275116	0.83	0.817	8.44274e-12	6	MTHFD2
LYZ2	1.02444e-14	0.304063	0.961	0.935	2.04887e-11	6	LYZ
MED10	1.38983e-14	0.266006	0.907	0.896	2.77966e-11	6	MED10
PYGB1	2.86876e-14	0.299006	0.882	0.868	5.73752e-11	6	PYGB
S100A61	2.97677e-14	0.311694	1	1	5.95355e-11	6	S100A6
LGALS42	5.89487e-14	0.28775	1	0.999	1.17897e-10	6	LGALS4
C15orf481	5.7982e-13	0.480748	0.723	0.727	1.15964e-09	6	C15orf48
MYL9	6.59702e-13	0.335685	0.694	0.724	1.3194e-09	6	MYL9
HIST1H2AC1	2.3977e-12	0.257103	0.891	0.846	4.7954e-09	6	HIST1H2AC
UCA12	6.86625e-12	0.382034	0.871	0.85	1.37325e-08	6	UCA1
HIST1H1C	1.46455e-11	0.250063	0.832	0.85	2.92909e-08	6	HIST1H1C
PHF1	1.54435e-11	0.276424	0.662	0.621	3.08869e-08	6	PHF1
SELENOP2	6.44565e-11	0.27339	0.719	0.654	1.28913e-07	6	SELENOP
TMEM2651	7.97604e-11	0.261121	0.898	0.905	1.59521e-07	6	TMEM265
AKR1B10	1.64044e-10	0.497116	0.463	0.472	3.28088e-07	6	AKR1B10
MPC1	3.76039e-10	0.260742	0.782	0.78	7.52078e-07	6	MPC1
ISG15	3.87538e-10	0.300037	0.88	0.895	7.75076e-07	6	ISG15
TIMP12	2.78265e-08	0.459725	0.957	0.965	5.5653e-05	6	TIMP1
NUPR11	4.49806e-08	0.612671	0.905	0.889	8.99612e-05	6	NUPR1
CYCS1	1.41203e-07	0.273869	0.986	0.996	0.000282405	6	CYCS
TMEM208	3.66555e-05	0.290684	0.982	0.993	0.0733111	6	TMEM208
LGALS31	1.00244e-128	1.09383	1	0.998	2.00488e-125	7	LGALS3
PRR131	5.2079e-122	0.64102	1	0.999	1.04158e-118	7	PRR13
FABP12	3.56928e-115	2.08466	1	0.982	7.13855e-112	7	FABP1
GPI2	4.41296e-115	0.841044	1	0.979	8.82592e-112	7	GPI
LGALS43	7.46585e-112	0.897281	1	0.999	1.49317e-108	7	LGALS4
TPI12	4.84222e-111	0.731352	1	1	9.68444e-108	7	TPI1
RPS27L1	7.0104e-109	0.666873	1	0.999	1.40208e-105	7	RPS27L
PGK12	1.68407e-106	0.899691	1	1	3.36815e-103	7	PGK1
LDHA2	2.55362e-103	1.03795	1	0.998	5.10724e-100	7	LDHA
PRSS82	4.81967e-103	0.671039	1	0.997	9.63934e-100	7	PRSS8
FXYD32	6.57325e-103	1.26543	1	0.965	1.31465e-99	7	FXYD3
CLDN32	1.04361e-97	0.698914	1	0.998	2.08723e-94	7	CLDN3
CEACAM62	5.87523e-94	0.941639	0.949	0.713	1.17505e-90	7	CEACAM6
KRT191	1.06787e-91	0.950365	1	0.998	2.13575e-88	7	KRT19
SLC51A1	1.63565e-90	0.468603	0.834	0.579	3.2713e-87	7	SLC51A
CLDN71	9.71014e-90	0.581066	1	0.999	1.94203e-86	7	CLDN7
SLC9A3R1	3.84018e-89	0.514632	0.991	0.967	7.68036e-86	7	SLC9A3R1
TMEM1411	9.81627e-89	0.786069	1	0.997	1.96325e-85	7	TMEM141
AGR21	2.81173e-88	1.27863	0.971	0.912	5.62346e-85	7	AGR2
C15orf482	5.89095e-87	1.43757	0.929	0.716	1.17819e-83	7	C15orf48
ENO12	1.09109e-83	0.63602	1	0.999	2.18217e-80	7	ENO1
PPP1R14D3	4.81245e-82	0.603051	0.997	0.943	9.6249e-79	7	PPP1R14D
SLC6A81	6.06614e-82	0.921671	0.983	0.913	1.21323e-78	7	SLC6A8
C4orf31	6.66507e-81	0.724483	0.997	0.994	1.33301e-77	7	C4orf3
SH3BGRL3	3.24253e-80	0.561481	1	0.999	6.48505e-77	7	SH3BGRL3
GPA331	4.65027e-80	0.675532	0.969	0.801	9.30054e-77	7	GPA33
NDRG11	4.6582e-80	0.711151	0.937	0.684	9.31641e-77	7	NDRG1
SLC22A182	6.8796e-78	0.530051	0.994	0.958	1.37592e-74	7	SLC22A18
MGST3	6.14703e-77	0.52085	1	0.999	1.22941e-73	7	MGST3
S100A102	7.30736e-77	0.713267	1	0.998	1.46147e-73	7	S100A10
ANXA22	4.42129e-75	0.60426	1	0.998	8.84259e-72	7	ANXA2
CEACAM51	1.54801e-73	0.70747	0.889	0.603	3.09603e-70	7	CEACAM5
IL321	7.41638e-73	0.737661	1	0.999	1.48328e-69	7	IL32
MIR210HG1	4.81036e-72	0.396431	0.911	0.703	9.62073e-69	7	MIR210HG
CIAO2B1	2.64486e-71	0.38152	1	1	5.28972e-68	7	CIAO2B
AKR1C32	3.73385e-71	0.747814	1	0.999	7.46771e-68	7	AKR1C3
TMCC11	5.15857e-71	0.424683	0.911	0.715	1.03171e-67	7	TMCC1
CD681	2.67822e-69	0.549775	0.98	0.872	5.35643e-66	7	CD68
PFKP1	2.2584e-67	0.385382	0.971	0.835	4.51681e-64	7	PFKP
CISD3	3.66231e-66	0.420645	1	0.986	7.32461e-63	7	CISD3
MYDGF	7.3167e-66	0.485544	1	0.998	1.46334e-62	7	MYDGF
CA92	7.79689e-65	0.958863	0.974	0.914	1.55938e-61	7	CA9
TFF31	8.83514e-65	1.31489	1	0.995	1.76703e-61	7	TFF3
RHOC1	2.62557e-64	0.506253	0.997	0.992	5.25113e-61	7	RHOC
LGALS2	2.63673e-63	0.636241	0.937	0.723	5.27346e-60	7	LGALS2
GSTP11	2.10408e-61	0.542761	1	0.998	4.20817e-58	7	GSTP1
SLC16A31	7.19079e-61	0.350227	0.914	0.603	1.43816e-57	7	SLC16A3
GDF151	2.46771e-60	0.867985	0.934	0.785	4.93541e-57	7	GDF15
TFF11	8.04167e-60	0.490909	0.84	0.633	1.60833e-56	7	TFF1
TMEM541	1.10552e-59	0.487259	0.997	0.991	2.21103e-56	7	TMEM54
MYL91	2.8259e-59	0.570606	0.863	0.714	5.65181e-56	7	MYL9
KRT201	4.4118e-59	0.604546	0.911	0.736	8.82361e-56	7	KRT20
CES22	1.45557e-57	0.607065	0.986	0.928	2.91114e-54	7	CES2
TSPAN11	3.00975e-57	0.668784	0.917	0.792	6.0195e-54	7	TSPAN1
MUC3A1	1.2123e-56	0.358345	0.923	0.713	2.4246e-53	7	MUC3A
MUC202	1.84857e-56	0.56369	0.989	0.942	3.69714e-53	7	MUC20
EGLN31	6.65229e-56	0.264931	0.889	0.671	1.33046e-52	7	EGLN3
CHP21	2.45329e-55	0.645912	0.92	0.757	4.90659e-52	7	CHP2
CASP1	3.87778e-55	0.570997	0.897	0.784	7.75556e-52	7	CASP1
CNIH41	3.97838e-55	0.408577	0.994	0.991	7.95676e-52	7	CNIH4
PFN12	6.77122e-55	0.374664	1	1	1.35424e-51	7	PFN1
COX7A2	1.64449e-53	0.344057	1	1	3.28898e-50	7	COX7A2
HMGCS21	3.6252e-53	0.941926	0.994	0.906	7.25041e-50	7	HMGCS2
BCL2L15	8.27681e-53	0.251401	0.809	0.604	1.65536e-49	7	BCL2L15
PLAC81	3.48211e-52	0.277748	0.817	0.614	6.96423e-49	7	PLAC8
SMIM24	1.68484e-51	0.346826	0.911	0.73	3.36969e-48	7	SMIM24
AKR1B101	6.2072e-51	0.452333	0.7	0.459	1.24144e-47	7	AKR1B10
CLDN4	7.20798e-51	0.487933	0.997	0.995	1.4416e-47	7	CLDN4
FHL21	1.83353e-50	0.458617	0.989	0.955	3.66707e-47	7	FHL2
TRIM311	1.09757e-48	0.48003	0.969	0.897	2.19515e-45	7	TRIM31
PHGR11	3.31166e-47	0.575854	1	0.99	6.62332e-44	7	PHGR1
MALL1	3.39022e-46	0.354819	0.749	0.504	6.78043e-43	7	MALL
S100A14	4.46084e-46	0.420188	1	0.996	8.92168e-43	7	S100A14
KRT81	1.03704e-45	0.430165	1	0.999	2.07407e-42	7	KRT8
TNFRSF12A1	1.88783e-45	0.526763	0.963	0.897	3.77566e-42	7	TNFRSF12A
ABRACL	7.42433e-45	0.324896	0.994	0.983	1.48487e-41	7	ABRACL
PGAM12	7.52182e-45	0.383657	1	0.989	1.50436e-41	7	PGAM1
APOBEC11	7.82789e-45	0.349	0.877	0.703	1.56558e-41	7	APOBEC1
DDT2	9.38033e-45	0.360648	1	0.995	1.87607e-41	7	DDT
CCND31	9.8467e-45	0.300348	0.894	0.756	1.96934e-41	7	CCND3
AGPAT21	1.15617e-44	0.405733	0.997	0.981	2.31235e-41	7	AGPAT2
UNC93A	4.70347e-44	0.27371	0.84	0.692	9.40694e-41	7	UNC93A
ERO1A1	1.03017e-43	0.34889	0.974	0.916	2.06033e-40	7	ERO1A
EBP2	4.74755e-43	0.38998	1	0.995	9.4951e-40	7	EBP
CEBPG	7.76953e-43	0.288209	0.946	0.864	1.55391e-39	7	CEBPG
SDCBP22	3.32508e-42	0.46551	0.906	0.744	6.65017e-39	7	SDCBP2
GCNT31	4.46862e-42	0.425583	0.783	0.611	8.93723e-39	7	GCNT3
RBCK12	5.41776e-42	0.415568	0.994	0.993	1.08355e-38	7	RBCK1
SPINK11	2.48459e-41	0.580455	0.969	0.903	4.96918e-38	7	SPINK1
DBNDD2	1.61236e-40	0.320343	0.997	0.99	3.22472e-37	7	DBNDD2
MESP1	3.43503e-40	0.281137	0.811	0.61	6.87007e-37	7	MESP1
HAAO	6.45993e-40	0.337967	0.971	0.887	1.29199e-36	7	HAAO
ETHE1	8.03852e-40	0.330827	0.997	0.989	1.6077e-36	7	ETHE1
S100A62	9.19237e-40	0.501171	1	1	1.83847e-36	7	S100A6
TAGLN22	1.4673e-39	0.34014	1	0.998	2.93461e-36	7	TAGLN2
CDC42EP5	2.18263e-39	0.364619	0.969	0.9	4.36527e-36	7	CDC42EP5
DDIT42	4.69424e-39	0.582597	0.991	0.964	9.38847e-36	7	DDIT4
SARS	9.80725e-39	0.334618	0.989	0.968	1.96145e-35	7	SARS
DHCR72	1.03837e-38	0.387024	0.98	0.938	2.07674e-35	7	DHCR7
C1orf21	1.25526e-38	0.270816	0.911	0.786	2.51052e-35	7	C1orf21
CDX21	6.14644e-38	0.39528	0.983	0.9	1.22929e-34	7	CDX2
RAB5IF1	1.88259e-37	0.288887	1	1	3.76518e-34	7	RAB5IF
ARF41	8.21461e-37	0.331099	0.997	0.993	1.64292e-33	7	ARF4
CYCS2	6.09211e-36	0.33622	1	0.995	1.21842e-32	7	CYCS
MUC132	1.06107e-35	0.448312	0.983	0.929	2.12215e-32	7	MUC13
C10orf991	1.13998e-35	0.531391	0.977	0.857	2.27996e-32	7	C10orf99
OSGIN11	2.56452e-35	0.253243	0.829	0.658	5.12904e-32	7	OSGIN1
PRDX51	5.31017e-35	0.434859	1	1	1.06203e-31	7	PRDX5
ASS11	5.38785e-35	0.418677	0.983	0.956	1.07757e-31	7	ASS1
EIF4EBP12	4.15237e-34	0.378127	1	1	8.30474e-31	7	EIF4EBP1
UQCC31	1.26857e-33	0.260064	0.997	0.987	2.53713e-30	7	UQCC3
IGFBP22	3.55658e-33	0.622498	0.977	0.904	7.11315e-30	7	IGFBP2
PFDN21	1.37043e-32	0.312117	1	0.999	2.74086e-29	7	PFDN2
TRIB31	1.41735e-32	0.372277	0.837	0.726	2.83471e-29	7	TRIB3
PHLDA21	4.55824e-32	0.378161	0.874	0.776	9.11649e-29	7	PHLDA2
CKB1	7.63424e-32	0.505565	0.886	0.79	1.52685e-28	7	CKB
CAPG2	1.02736e-31	0.348342	0.96	0.934	2.05471e-28	7	CAPG
AK21	3.52307e-31	0.263494	0.997	0.981	7.04613e-28	7	AK2
AKR7A31	8.85598e-31	0.308892	0.98	0.937	1.7712e-27	7	AKR7A3
PRSS33	1.81911e-29	0.345563	0.997	0.995	3.63823e-26	7	PRSS3
MAOA	2.01156e-29	0.313515	0.914	0.813	4.02312e-26	7	MAOA
AIMP2	7.98597e-29	0.265307	0.966	0.953	1.59719e-25	7	AIMP2
PDXK1	1.80258e-28	0.277147	0.986	0.983	3.60516e-25	7	PDXK
POLD42	1.0655e-27	0.300287	1	0.995	2.131e-24	7	POLD4
KLF41	5.51396e-26	0.25351	0.826	0.677	1.10279e-22	7	KLF4
CHCHD101	1.28382e-25	0.293358	0.997	0.992	2.56765e-22	7	CHCHD10
GLRX1	4.56055e-24	0.251221	0.949	0.851	9.1211e-21	7	GLRX
S100P2	1.11023e-22	0.453606	0.754	0.634	2.22045e-19	7	S100P
MSMO12	1.22323e-22	0.269835	0.954	0.912	2.44647e-19	7	MSMO1
LRATD1	1.25268e-22	0.278838	0.78	0.666	2.50536e-19	7	LRATD1
CYP2W11	3.30714e-20	0.537292	0.989	0.961	6.61428e-17	7	CYP2W1
FOS	5.60235e-20	0.30333	0.951	0.876	1.12047e-16	7	FOS
ANXA3	9.45875e-20	0.289783	0.737	0.613	1.89175e-16	7	ANXA3
ARG21	1.59053e-18	0.312607	0.817	0.7	3.18107e-15	7	ARG2
HIST1H1C1	4.49499e-18	0.269139	0.917	0.846	8.98998e-15	7	HIST1H1C
SERPINE21	6.33365e-17	0.269521	0.857	0.721	1.26673e-13	7	SERPINE2
TM4SF20	1.72884e-16	0.502539	0.643	0.475	3.45767e-13	7	TM4SF20
OLFM43	6.60172e-15	0.303168	0.997	0.984	1.32034e-11	7	OLFM4
MYC	2.21192e-14	0.293489	0.971	0.939	4.42385e-11	7	MYC
S100A111	3.49159e-14	0.275336	1	1	6.98318e-11	7	S100A11
PRSS232	2.09115e-13	0.331763	0.997	0.996	4.18231e-10	7	PRSS23
PCK11	4.81615e-13	0.255205	0.791	0.625	9.6323e-10	7	PCK1
ADIRF3	8.02425e-12	0.253343	0.846	0.747	1.60485e-08	7	ADIRF
UCA13	2.65839e-09	0.253511	0.9	0.848	5.31679e-06	7	UCA1
NUPR12	1.05876e-07	0.433025	0.949	0.886	0.000211752	7	NUPR1
LCN2	9.15971e-07	0.37119	0.594	0.526	0.00183194	7	LCN2
LYZ3	1.20466e-06	0.272081	0.957	0.935	0.00240931	7	LYZ
SLC26A3	0.000108283	0.280275	0.291	0.144	0.216567	7	SLC26A3
